# Supplementary material for: 3-(4-Bromo­phen­yl)-3-(4-hydr­oxy-6-oxo-1,6-dihydro­pyrimidin-5-yl)-N-[(S)-1-phenyl­ethyl]propanamide
Source: Acta Crystallogr Sect E Struct Rep Online. 2009 Feb 6;65(Pt 3):o489. doi: 10.1107/S1600536809003821 (PMC2968538; doi:10.1107/S1600536809003821)
Supplement: Supplementary file 2 [file e-65-0o489-Isup2.hkl]

# 
# h,k,l, Fc-squared, Fo-squared, sigma(Fo-squared) and status flag 
# 
data_I
_shelx_title ' 080527g                in P-1' 
_shelx_refln_list_code          4 
_shelx_F_calc_maximum      150.62 
_exptl_crystal_F_000       452.00 
_reflns_d_resolution_high  0.8406 
 
loop_ 
 _symmetry_equiv_pos_as_xyz 
 'x, y, z' 
 '-x, -y, -z' 
 
_cell_length_a     7.1470 
_cell_length_b    12.5010 
_cell_length_c    13.0940 
_cell_angle_alpha 118.506 
_cell_angle_beta   99.047 
_cell_angle_gamma  93.074 
 
_shelx_F_squared_multiplier     1.000 
 
loop_ 
 _refln_index_h 
 _refln_index_k 
 _refln_index_l 
 _refln_F_squared_calc 
 _refln_F_squared_meas 
 _refln_F_squared_sigma 
 _refln_observed_status 
   1   0   0     1433.00     1505.50     20.42 o 
   2   0   0    12568.03    12770.83    100.89 o 
   3   0   0     2595.43     2338.20     40.15 o 
   4   0   0      233.40      232.06     16.44 o 
   5   0   0      752.40      763.19     23.02 o 
   6   0   0       28.06       12.81     11.26 o 
   7   0   0       12.05       53.30     20.77 o 
  -7   1   0       67.33      108.33     22.32 o 
  -6   1   0        0.82       27.86     13.15 o 
  -5   1   0       73.68       44.66      9.60 o 
  -4   1   0      886.05      988.25     21.65 o 
  -3   1   0     1060.78      953.60     22.24 o 
  -2   1   0     1007.27     1091.43     25.26 o 
  -1   1   0      232.85      220.83     14.71 o 
   0   1   0     1652.29     1600.59     14.37 o 
   1   1   0     2433.14     2187.65     29.59 o 
   2   1   0      395.81      463.76     17.48 o 
   3   1   0       72.12       55.37     12.11 o 
   4   1   0       33.05       57.28     11.77 o 
   5   1   0        2.16       27.00     15.57 o 
   6   1   0      325.20      318.83     19.45 o 
   7   1   0        9.92       24.92     19.73 o 
   8   1   0        0.97       23.36     21.80 o 
  -8   2   0       18.10       36.86     16.96 o 
  -6   2   0      285.28      264.76     23.88 o 
  -5   2   0       14.86       13.15      7.90 o 
  -4   2   0      161.84      268.86     23.88 o 
  -3   2   0     1219.83     1287.21     42.83 o 
  -2   2   0       41.76      116.33     25.96 o 
  -1   2   0       65.26      105.02     21.30 o 
   0   2   0      254.15      220.55      9.81 o 
   1   2   0        2.44       65.09      9.78 o 
   2   2   0      409.98      366.12     90.85 o 
   3   2   0       62.64       75.79     12.81 o 
   4   2   0      603.02      725.18     22.06 o 
   5   2   0       57.12       31.05     12.23 o 
   6   2   0       28.36       11.32     12.48 o 
   8   2   0        0.34       32.01     18.52 o 
  -8   3   0        0.30       17.65     16.44 o 
  -7   3   0       62.82       91.54     23.19 o 
  -6   3   0        2.61        6.72      9.88 o 
  -5   3   0      597.88      282.65    142.85 o 
  -4   3   0      468.46      473.95     14.34 o 
  -3   3   0      296.38      257.49      9.02 o 
  -2   3   0     2477.02     2805.43     27.25 o 
  -1   3   0     1944.03     1949.39     51.72 o 
   0   3   0    16283.56    15919.28     86.97 o 
   1   3   0      233.29      180.72     24.49 o 
   2   3   0      926.92      947.43     31.49 o 
   3   3   0     1908.97     1740.91     61.78 o 
   4   3   0       14.21        8.99      8.50 o 
   5   3   0      164.05      154.00     16.82 o 
   6   3   0        1.12       11.84     17.30 o 
   7   3   0        1.22       18.00     16.09 o 
  -8   4   0       12.90       32.53     18.86 o 
  -7   4   0       18.34       42.74     18.00 o 
  -6   4   0      207.56      201.76     16.05 o 
  -5   4   0       51.26       68.14     12.55 o 
  -4   4   0      384.21      361.72     15.39 o 
  -3   4   0       91.29      120.37     11.89 o 
  -2   4   0       63.17       63.00      6.56 o 
  -1   4   0      334.39      347.49     10.44 o 
   0   4   0      153.40      155.25      7.56 o 
   1   4   0      572.87      558.25     17.00 o 
   2   4   0     1291.65     1190.73     36.69 o 
   3   4   0      212.24      161.80     21.11 o 
   4   4   0      683.90      683.20     24.41 o 
   5   4   0       98.24       97.08     23.36 o 
   6   4   0      128.08      113.17     25.09 o 
   7   4   0        5.01        2.60     16.61 o 
  -8   5   0       70.96       64.37     19.73 o 
  -7   5   0        0.27        1.73     14.71 o 
  -6   5   0        0.39       14.54     20.59 o 
  -5   5   0      186.50      198.00     14.68 o 
  -4   5   0       63.58       95.03      8.26 o 
  -3   5   0     1190.62     1249.92     21.42 o 
  -2   5   0      631.99      623.58     19.84 o 
  -1   5   0       17.36       42.16      9.40 o 
   0   5   0    11633.35    12155.30     67.73 o 
   1   5   0        9.95       58.11     13.15 o 
   2   5   0      443.78      400.08     24.92 o 
   3   5   0      728.76      670.21     33.40 o 
   4   5   0        2.14        6.58     14.88 o 
   5   5   0      103.01      108.15     20.77 o 
   6   5   0       64.87      104.52     26.82 o 
   7   5   0        9.58      -13.50     23.02 o 
  -7   6   0      106.54      119.92     26.13 o 
  -6   6   0       10.03       13.84     15.75 o 
  -5   6   0       32.19       34.65     11.19 o 
  -4   6   0      786.93      732.61     30.28 o 
  -3   6   0        0.23        1.20      6.97 o 
  -2   6   0     2627.39     2760.75     52.67 o 
  -1   6   0      428.43      391.12     13.07 o 
   0   6   0      445.46      463.72     14.24 o 
   1   6   0     1176.53     1192.71     28.80 o 
   2   6   0      391.86      397.31     26.65 o 
   3   6   0      110.79       87.73     22.84 o 
   4   6   0       16.80        9.00     16.27 o 
   5   6   0       14.58        8.65     16.96 o 
   6   6   0        1.19       13.32     24.05 o 
  -7   7   0       34.61       28.03     20.94 o 
  -6   7   0       88.56       93.62     20.25 o 
  -5   7   0       27.24       30.63     16.27 o 
  -4   7   0       16.54       30.98     13.45 o 
  -3   7   0      472.86      482.53     20.67 o 
  -2   7   0      232.43      243.26     12.71 o 
  -1   7   0      184.43      192.95     11.47 o 
   0   7   0      488.56      490.32     15.87 o 
   1   7   0       25.24       28.46     11.33 o 
   2   7   0      560.02      539.39     35.30 o 
   3   7   0        2.34       20.94     16.44 o 
   4   7   0      258.78      288.64     28.90 o 
   5   7   0       29.04       47.24     24.75 o 
   6   7   0        8.85        4.85     24.23 o 
  -7   8   0        4.17        7.96     19.90 o 
  -6   8   0       50.15       69.91     23.71 o 
  -5   8   0      236.20      208.69     26.13 o 
  -4   8   0       14.60       20.96     13.18 o 
  -3   8   0      323.97      322.55     14.67 o 
  -2   8   0      109.37      156.54     22.37 o 
  -1   8   0      132.34      124.47     11.30 o 
   0   8   0      956.18      957.72     23.07 o 
   1   8   0      301.97      278.71     18.03 o 
   2   8   0       61.41       51.74     19.04 o 
   3   8   0      503.62      520.00     40.32 o 
   4   8   0        5.95        2.94     22.32 o 
   5   8   0        1.63        5.88     23.88 o 
  -6   9   0       92.06       80.99     21.98 o 
  -5   9   0       16.10        9.52     20.94 o 
  -4   9   0      213.32      182.91     23.53 o 
  -3   9   0      165.98      164.44     17.04 o 
  -2   9   0      282.77      288.75     15.25 o 
  -1   9   0      193.80      182.21     14.00 o 
   0   9   0       20.52       15.83     12.03 o 
   1   9   0      345.47      362.93     21.05 o 
   2   9   0      176.19      155.40     24.23 o 
   3   9   0        1.34       -3.63     22.84 o 
   4   9   0       96.53      110.75     29.76 o 
   5   9   0        1.54       30.28     27.34 o 
  -6  10   0        1.98       12.63     21.11 o 
  -5  10   0       63.33       82.89     24.23 o 
  -4  10   0       16.88       14.88     15.92 o 
  -3  10   0      173.31      171.41     16.45 o 
  -2  10   0       53.62       56.44     12.09 o 
  -1  10   0       12.63       21.32     10.26 o 
   0  10   0      320.61      345.06     23.16 o 
   1  10   0        2.88       -1.92     11.20 o 
   2  10   0       28.33       31.84     18.52 o 
   3  10   0       12.16       16.27     17.82 o 
   4  10   0        0.11       -5.36     16.79 o 
  -5  11   0        3.38      -15.75     14.88 o 
  -4  11   0      122.11      119.58     27.00 o 
  -3  11   0        0.08       10.04     20.77 o 
  -2  11   0      239.17      248.19     20.77 o 
  -1  11   0      103.00      141.23     40.06 o 
   0  11   0        1.84        2.35     13.06 o 
   1  11   0      227.90      240.71     33.74 o 
   2  11   0        8.04        6.75     17.82 o 
   3  11   0       44.16       26.48     19.04 o 
  -4  12   0       17.03       -7.27     21.11 o 
  -2  12   0        0.13        5.36     21.11 o 
  -1  12   0       85.56       87.25     17.93 o 
   0  12   0       27.98       47.32     17.86 o 
   1  12   0       11.78       11.77     26.30 o 
   2  12   0       45.60       58.66     23.88 o 
  -1  13   0        3.95        8.65     22.32 o 
  -1 -13   1       26.56       22.32     21.11 o 
   0 -13   1       20.97       12.02     17.22 o 
   1 -13   1      207.93      248.49     33.40 o 
   2 -13   1        3.97       18.86     17.65 o 
  -2 -12   1       13.85        8.13     23.88 o 
  -1 -12   1       76.20       81.96     18.78 o 
   0 -12   1      109.78      123.73     22.84 o 
   1 -12   1       86.97      104.58     18.53 o 
   2 -12   1       46.82       69.74     19.38 o 
   3 -12   1       20.61       19.55     15.23 o 
   4 -12   1       44.99       30.46     22.67 o 
  -3 -11   1       71.45       52.95     20.59 o 
  -2 -11   1       91.24       89.98     22.32 o 
  -1 -11   1       17.52       17.10     16.02 o 
   0 -11   1      119.06      147.61     16.52 o 
   1 -11   1      151.40      143.36     16.86 o 
   2 -11   1      280.20      247.39     19.35 o 
   3 -11   1       44.44       54.87     13.31 o 
   4 -11   1        0.27      656.88     40.32 o 
   5 -11   1       50.22       66.97     23.88 o 
  -4 -10   1       47.15       53.30     25.09 o 
  -3 -10   1      178.14      176.51     31.49 o 
  -2 -10   1       25.23       29.59     23.36 o 
  -1 -10   1      542.45      543.75     27.29 o 
   0 -10   1       17.80       15.90     12.33 o 
   1 -10   1      703.23      721.20     21.56 o 
   2 -10   1      176.20      187.42     13.42 o 
   3 -10   1      332.66      353.48     20.60 o 
   4 -10   1      131.66      128.37     16.58 o 
   5 -10   1        2.03        1.73     20.94 o 
   6 -10   1        8.80        4.50     16.61 o 
  -5  -9   1       17.55       29.59     24.05 o 
  -4  -9   1        0.30       10.21     16.79 o 
  -3  -9   1       29.14       24.40     17.30 o 
  -2  -9   1        8.46       39.80     18.34 o 
  -1  -9   1        2.80        1.86     11.81 o 
   0  -9   1      283.13      307.17     16.64 o 
   1  -9   1        4.98        5.28      8.89 o 
   2  -9   1       67.62       79.39     10.64 o 
   3  -9   1      147.28      137.56     16.21 o 
   4  -9   1        1.04       10.10     13.06 o 
   5  -9   1       36.86       26.65     20.77 o 
   6  -9   1        2.00       12.46     19.73 o 
  -6  -8   1       34.82       14.54     19.21 o 
  -5  -8   1       86.91       64.37     21.28 o 
  -4  -8   1       11.45       35.82     23.36 o 
  -3  -8   1       86.22       78.22     19.90 o 
  -2  -8   1      210.09      236.33     18.55 o 
  -1  -8   1        4.00        8.02     11.23 o 
   0  -8   1       95.56       88.04     11.18 o 
   1  -8   1     1881.57     1815.85     42.40 o 
   2  -8   1        0.25       13.19      8.45 o 
   3  -8   1      563.19      535.63     22.21 o 
   4  -8   1      339.31      329.49     42.31 o 
   5  -8   1       96.20      111.06     15.35 o 
   6  -8   1      100.92       80.29     19.21 o 
   7  -8   1        1.57      -15.75     18.00 o 
  -6  -7   1        2.21       -0.52     18.00 o 
  -5  -7   1       90.01      127.19     27.17 o 
  -4  -7   1      216.73      244.51     26.65 o 
  -2  -7   1      224.79      231.53     17.19 o 
  -1  -7   1     1208.73     1128.18     28.76 o 
   0  -7   1     1179.30     1154.56     30.10 o 
   1  -7   1     1661.62     1532.43     31.47 o 
   2  -7   1      747.31      708.85     27.58 o 
   3  -7   1       25.85       28.61      8.50 o 
   4  -7   1      327.44      300.11     30.28 o 
   5  -7   1       47.92       64.44     12.54 o 
   6  -7   1       73.11       87.04     23.02 o 
   7  -7   1       22.35       26.48     19.73 o 
  -7  -6   1        7.60       15.23     19.38 o 
  -6  -6   1        0.03       20.77     23.36 o 
  -5  -6   1       13.77       30.28     22.15 o 
  -4  -6   1      309.74      299.20     30.98 o 
  -3  -6   1      271.35      300.58     25.61 o 
  -2  -6   1     1594.42     1524.30     38.33 o 
  -1  -6   1       10.25        6.89      8.60 o 
   0  -6   1       30.94       21.42      6.51 o 
   1  -6   1     3166.16     3155.93     40.85 o 
   2  -6   1      648.77      680.05     17.78 o 
   3  -6   1      625.87      614.57     18.21 o 
   4  -6   1        1.96        1.88      9.40 o 
   5  -6   1      298.23      339.89     19.71 o 
   6  -6   1       82.38       43.78     17.65 o 
   7  -6   1       42.78       59.70     23.88 o 
  -7  -5   1        6.81        9.17     23.36 o 
  -6  -5   1      109.38      116.48     17.24 o 
  -5  -5   1      332.34      339.97     22.88 o 
  -4  -5   1      171.33      163.90     16.24 o 
  -3  -5   1      312.86      315.56     17.07 o 
  -2  -5   1     1092.93     1137.69     22.26 o 
  -1  -5   1      489.16      440.48     47.41 o 
   0  -5   1      897.61      967.46     17.65 o 
   1  -5   1       99.66       87.45      8.13 o 
   2  -5   1      440.03      371.18     10.68 o 
   3  -5   1      364.76      365.50     10.40 o 
   4  -5   1      605.90      509.53     19.29 o 
   5  -5   1        0.86       -2.33      9.78 o 
   6  -5   1        4.80       14.06     10.54 o 
   7  -5   1       81.12       73.54     22.32 o 
   8  -5   1        0.69      101.75     26.30 o 
  -7  -4   1       15.10       22.69     19.12 o 
  -6  -4   1        2.54        5.58     10.57 o 
  -5  -4   1      503.74      466.92     23.80 o 
  -4  -4   1       12.59       11.22     13.09 o 
  -3  -4   1      648.21      645.29     32.36 o 
  -2  -4   1      207.96      242.10     14.62 o 
  -1  -4   1     2190.84     2077.82     24.21 o 
   0  -4   1     5843.28     5580.31    141.92 o 
   1  -4   1    10664.50    10800.79     68.63 o 
   2  -4   1      450.04      430.01     50.94 o 
   3  -4   1       11.26        4.15     10.12 o 
   4  -4   1       70.64       61.98     11.25 o 
   5  -4   1       71.31       59.01     16.44 o 
   6  -4   1       30.20       40.49     13.84 o 
   8  -4   1        3.17       14.54     15.57 o 
  -7  -3   1       23.02       18.44     12.60 o 
  -6  -3   1        0.17       -3.75     19.04 o 
  -5  -3   1        2.71       10.90     18.17 o 
  -4  -3   1       65.65       60.74     16.96 o 
  -3  -3   1      130.99       81.85     13.15 o 
  -2  -3   1      226.46      188.27     16.96 o 
  -1  -3   1      175.37      218.83     10.21 o 
   0  -3   1     3128.95     3260.26     30.35 o 
   1  -3   1    22396.69    22293.26     93.42 o 
   2  -3   1      328.49      339.71      8.74 o 
   3  -3   1     1762.40     1731.33     21.15 o 
   4  -3   1      342.73      304.95     13.84 o 
   5  -3   1      164.25      162.66     20.59 o 
   6  -3   1      188.50      199.52     24.05 o 
   7  -3   1       36.81       35.47     18.86 o 
  -7  -2   1       39.36       53.01     14.93 o 
  -6  -2   1       72.98      108.33     21.11 o 
  -5  -2   1       55.40       35.82     16.79 o 
  -4  -2   1       75.69      110.40     16.09 o 
  -3  -2   1     1303.71     1379.01     36.51 o 
  -2  -2   1     1581.11     1673.71     34.26 o 
  -1  -2   1     1274.09     1396.60     35.65 o 
   0  -2   1      777.23      734.44     19.04 o 
   1  -2   1     1172.18     1370.01     25.26 o 
   2  -2   1     4846.62     5079.27    115.94 o 
   3  -2   1       95.26      106.80      8.57 o 
   4  -2   1      504.29      540.53     19.04 o 
   5  -2   1      108.72      108.69     14.80 o 
   6  -2   1        0.81       -1.73     16.09 o 
   7  -2   1      138.73      124.07     22.67 o 
  -7  -1   1       98.26      117.84     22.50 o 
  -6  -1   1        8.12       -9.34     11.07 o 
  -5  -1   1      435.14      471.03     27.17 o 
  -4  -1   1      654.54      599.43     26.48 o 
  -3  -1   1      523.37      483.84     20.07 o 
  -2  -1   1    11665.06    11543.93     98.29 o 
  -1  -1   1       29.32       38.42      4.41 o 
   0  -1   1     1324.56     1347.29     34.87 o 
   1  -1   1     2139.69     2429.75     33.22 o 
   2  -1   1      200.10      538.77    120.01 o 
   3  -1   1      845.39      802.02     17.41 o 
   4  -1   1      104.56      189.39     11.84 o 
   5  -1   1      240.41      310.40     12.86 o 
   6  -1   1        1.50       30.46     14.02 o 
   7  -1   1        2.97       12.98     19.38 o 
   8  -1   1        2.77       -6.40     19.38 o 
  -8   0   1        0.57       16.44     19.90 o 
  -7   0   1        5.83       27.00     17.30 o 
  -6   0   1      277.10      259.43     16.35 o 
  -5   0   1      236.27      238.10     14.41 o 
  -4   0   1     1300.57     1171.01     33.40 o 
  -3   0   1      218.04      275.14     15.92 o 
  -2   0   1     6458.42     6303.05     64.03 o 
  -1   0   1       67.76       73.08     30.28 o 
   0   0   1     1137.40     1185.37     17.48 o 
   1   0   1     4712.98     4395.03     43.61 o 
   2   0   1       75.19       74.31      7.03 o 
   3   0   1     2728.46     2954.30    125.11 o 
   4   0   1      963.76      915.96     21.35 o 
   5   0   1      104.80      107.58     10.08 o 
   6   0   1      118.50      150.72     20.94 o 
   7   0   1        5.27        5.19     19.73 o 
   8   0   1        3.05       14.71     21.28 o 
  -8   1   1       20.16       33.74     20.77 o 
  -7   1   1      247.15      245.21     29.42 o 
  -6   1   1       14.02       20.51     13.93 o 
  -5   1   1      290.64      375.53     15.88 o 
  -4   1   1       18.76       25.27      7.52 o 
  -3   1   1     1563.15     1667.46     23.43 o 
  -2   1   1       81.68      160.62     16.89 o 
  -1   1   1     2780.19     2921.20     27.25 o 
   0   1   1      773.28      710.55     12.30 o 
   1   1   1     1164.56     1147.99     23.53 o 
   2   1   1      705.92      651.00     22.50 o 
   3   1   1     1646.19     1660.87     31.75 o 
   4   1   1       28.34       42.75     10.16 o 
   5   1   1      677.19      787.83     24.18 o 
   6   1   1       20.24       26.13     16.79 o 
   7   1   1       77.27      111.79     21.80 o 
   8   1   1       18.02       37.21     24.40 o 
  -8   2   1        1.17       16.09     17.13 o 
  -7   2   1      367.30      359.24     30.63 o 
  -6   2   1       24.18       38.14     11.70 o 
  -5   2   1       40.03       44.78      9.58 o 
  -4   2   1      262.86      260.59     10.41 o 
  -3   2   1       45.24       80.95      6.63 o 
  -2   2   1     2510.99     2590.79     64.09 o 
  -1   2   1     1731.63     1783.25     23.49 o 
   0   2   1      742.43      661.67     15.80 o 
   1   2   1     4819.08     4119.03     54.51 o 
   2   2   1      335.67      471.21     21.11 o 
   3   2   1       12.34        0.52     13.15 o 
   4   2   1       17.61       14.88     15.06 o 
   5   2   1        1.57        4.67     16.96 o 
   6   2   1        3.25       13.32     17.82 o 
  -8   3   1        2.98        1.21     15.23 o 
  -7   3   1       58.90       89.29     25.09 o 
  -6   3   1      123.43      127.19     25.78 o 
  -5   3   1        1.30       -0.75      6.40 o 
  -4   3   1        9.83       11.68      5.57 o 
  -3   3   1     2241.03     2196.68     25.81 o 
  -2   3   1       67.81       52.85      5.79 o 
  -1   3   1     5097.94     5248.77     35.70 o 
   0   3   1     2463.77     2263.65     22.79 o 
   1   3   1      203.23      181.87     17.82 o 
   2   3   1     3292.05     3011.53     56.93 o 
   3   3   1      160.02      172.35     17.65 o 
   4   3   1      174.24      147.26     18.34 o 
   5   3   1       33.36       49.32     20.42 o 
   6   3   1       36.29       28.90     20.94 o 
  -8   4   1       12.11       22.67     17.65 o 
  -7   4   1       27.38       34.78     17.13 o 
  -6   4   1        3.36       -2.42     19.04 o 
  -5   4   1      161.90      174.53     14.45 o 
  -4   4   1       83.07       97.66     13.03 o 
  -3   4   1      192.92      185.44      8.68 o 
  -2   4   1     2904.84     2912.34     32.58 o 
  -1   4   1      292.70      324.00     16.71 o 
   0   4   1      917.05      897.42     21.29 o 
   1   4   1     1437.19     1475.57     39.45 o 
   2   4   1      198.40      180.31     20.25 o 
   3   4   1      878.73      837.55     37.72 o 
   4   4   1       42.64       30.80     20.25 o 
   5   4   1      128.09      151.93     26.13 o 
   6   4   1       41.91       33.92     17.30 o 
   7   4   1        0.76       20.77     24.05 o 
  -8   5   1        9.87       15.92     17.82 o 
  -7   5   1      100.03       76.66     24.40 o 
  -6   5   1       86.97       83.58     19.21 o 
  -5   5   1      219.29      180.14     22.32 o 
  -4   5   1      617.93      573.95     15.33 o 
  -3   5   1       20.86       54.35     10.57 o 
  -2   5   1     1439.14     1478.17     22.01 o 
  -1   5   1       31.23       37.29      8.50 o 
   0   5   1       82.53      148.17      9.28 o 
   1   5   1     1070.41     1055.24     37.03 o 
   2   5   1       26.08       24.75     18.34 o 
   3   5   1      579.21      558.77     34.78 o 
   4   5   1      362.94      364.61     32.36 o 
   5   5   1       75.33       40.32     22.67 o 
   6   5   1        9.98       31.84     24.23 o 
  -7   6   1        2.43        3.29     15.40 o 
  -6   6   1       36.19       32.53     16.61 o 
  -5   6   1      434.55      414.97     31.84 o 
  -4   6   1       20.75       22.49      8.83 o 
  -3   6   1     1104.17     1059.52     31.50 o 
  -2   6   1       68.99       59.16      7.79 o 
  -1   6   1     1589.03     1591.83     24.85 o 
   0   6   1      643.61      524.40     15.68 o 
   1   6   1      212.95      203.33     24.23 o 
   2   6   1      581.08      667.09     38.42 o 
   3   6   1      249.26      242.78     29.59 o 
   4   6   1        3.07        7.96     22.32 o 
   5   6   1      346.92      473.80     39.97 o 
   6   6   1        1.90       28.38     26.65 o 
  -7   7   1       48.73       52.78     20.07 o 
  -6   7   1        9.23       17.65     18.00 o 
  -5   7   1       38.01       47.24     23.19 o 
  -4   7   1      371.94      372.22     32.19 o 
  -3   7   1       17.10        5.80      7.95 o 
  -2   7   1     1124.71     1096.39     22.56 o 
  -1   7   1       31.56       34.07      9.14 o 
   0   7   1      104.25       93.76     14.34 o 
   1   7   1     1180.32     1080.85     43.61 o 
   2   7   1        9.76       23.36     16.96 o 
   3   7   1       64.69       21.80     23.88 o 
   4   7   1        2.76        4.15     23.71 o 
   5   7   1        1.04        7.44     19.73 o 
   6   7   1        2.42       -5.71     19.73 o 
  -7   8   1        0.17       -5.54     20.94 o 
  -6   8   1       13.28        7.27     16.44 o 
  -5   8   1       15.02       -9.86     14.19 o 
  -4   8   1        3.64       13.67     20.25 o 
  -3   8   1      234.46      243.47     14.35 o 
  -2   8   1       25.46       20.93      9.14 o 
  -1   8   1      679.28      664.07     19.37 o 
   0   8   1       73.21       57.44     13.19 o 
   1   8   1       44.06       51.39     18.86 o 
   2   8   1      311.43      277.22     28.73 o 
   3   8   1        2.97        9.52     22.84 o 
   4   8   1       73.58       50.36     20.59 o 
   5   8   1        3.09       -5.19     18.52 o 
  -6   9   1        3.63       -8.31     20.42 o 
  -5   9   1      180.96      186.20     29.07 o 
  -4   9   1        2.44        7.44     15.92 o 
  -3   9   1      239.14      223.41     33.31 o 
  -2   9   1      487.12      489.87     18.34 o 
  -1   9   1      165.09      173.87     12.55 o 
   0   9   1      589.20      574.68     26.43 o 
   1   9   1       49.81       44.30     24.57 o 
   2   9   1      139.61      111.96     26.82 o 
   3   9   1        8.14       -1.90     16.79 o 
   4   9   1        1.45       -3.81     16.96 o 
  -6  10   1       16.83       24.40     23.36 o 
  -5  10   1        5.73        3.29     16.96 o 
  -4  10   1      139.87      132.21     27.51 o 
  -3  10   1       49.96       53.82     22.50 o 
  -2  10   1       55.07       67.63     12.76 o 
  -1  10   1      166.97      177.17     15.09 o 
   0  10   1       17.68       19.57     15.00 o 
   1  10   1      303.31      373.09     35.13 o 
   2  10   1       16.25       -7.96     23.19 o 
   3  10   1       35.37       29.59     19.38 o 
  -5  11   1       25.07       38.07     24.23 o 
  -4  11   1        4.33       -7.44     20.94 o 
  -3  11   1       96.89      101.58     22.15 o 
  -2  11   1       22.84       27.04     12.36 o 
  -1  11   1      130.21      177.94     18.76 o 
   0  11   1      102.49       80.29     26.82 o 
   1  11   1        0.19       15.40     25.78 o 
   2  11   1      168.52      151.93     28.73 o 
  -1  12   1        0.32       -6.42     22.76 o 
   0  12   1       98.23       86.52     29.24 o 
   1  12   1       36.13       51.22     22.50 o 
  -1 -13   2       50.08       91.76     18.69 o 
   0 -13   2       57.87       60.68     18.65 o 
   1 -13   2       10.33        2.25     22.67 o 
   2 -13   2       85.27       71.81     25.61 o 
   3 -13   2       16.02       17.48     21.80 o 
  -3 -12   2        3.36       10.04     24.40 o 
  -2 -12   2       68.43       51.05     25.09 o 
  -1 -12   2        0.91        4.71     18.86 o 
   0 -12   2       88.23      103.05     17.07 o 
   1 -12   2       99.23       96.56     25.61 o 
   2 -12   2       10.22       13.50     15.40 o 
   3 -12   2      147.79      157.47     28.03 o 
   4 -12   2       27.90       30.46     21.63 o 
   5 -12   2       23.81       24.92     17.48 o 
  -4 -11   2       51.48       52.61     20.77 o 
  -3 -11   2        6.10        4.50     18.00 o 
  -2 -11   2       27.23       51.04     14.25 o 
  -1 -11   2      146.42      157.15     17.94 o 
   0 -11   2       33.01       41.78     15.47 o 
   1 -11   2      188.93      190.43     17.99 o 
   2 -11   2       35.95       36.51     21.46 o 
   3 -11   2       36.74       32.32     13.83 o 
   4 -11   2       62.03       66.14     19.47 o 
   5 -11   2        1.14       -2.60     15.40 o 
  -5 -10   2        3.61       -5.36     20.59 o 
  -4 -10   2       16.09       25.44     22.67 o 
  -3 -10   2      131.90      137.57     23.36 o 
  -2 -10   2       64.51       46.05     12.64 o 
  -1 -10   2      326.26      317.07     21.45 o 
   0 -10   2      126.34      122.36     30.37 o 
   1 -10   2       47.82       46.92     11.18 o 
   2 -10   2      377.36      355.60     21.01 o 
   3 -10   2       31.28       33.44     11.77 o 
   4 -10   2       19.25       20.91     13.57 o 
   5 -10   2       53.35       49.15     21.28 o 
   6 -10   2        0.45       -3.46     13.84 o 
  -5  -9   2       45.97       40.67     19.73 o 
  -4  -9   2        1.26       22.84     22.50 o 
  -3  -9   2       97.34       97.77     21.11 o 
  -2  -9   2      405.85      386.98     32.71 o 
  -1  -9   2      648.81      702.28     27.52 o 
   0  -9   2       54.76       40.57      9.51 o 
   1  -9   2       81.74       78.22     10.06 o 
   2  -9   2     1295.67     1291.97     25.39 o 
   3  -9   2      189.74      199.88     16.63 o 
   4  -9   2      403.27      404.47     22.56 o 
   5  -9   2       10.63        4.10     10.67 o 
   6  -9   2      120.11      116.29     21.46 o 
   7  -9   2       56.49       39.45     17.13 o 
  -6  -8   2        7.11       26.65     24.75 o 
  -5  -8   2      125.04      130.30     24.05 o 
  -4  -8   2      173.60      195.72     29.24 o 
  -3  -8   2      135.24      140.69     26.30 o 
  -2  -8   2      185.80      184.90     17.74 o 
  -1  -8   2      830.70      870.82     32.53 o 
   0  -8   2      168.22      180.63     11.05 o 
   1  -8   2      934.02      938.69     24.41 o 
   2  -8   2        8.71        5.05      8.33 o 
   3  -8   2        3.74        0.47      8.89 o 
   4  -8   2      225.03      198.47     16.32 o 
   5  -8   2       30.12        9.07     10.77 o 
   6  -8   2        7.91       42.40     19.90 o 
   7  -8   2        1.41        2.60     17.82 o 
  -6  -7   2       11.89       14.54     18.52 o 
  -5  -7   2        6.36       -2.58     11.32 o 
  -4  -7   2      232.70      229.82     18.54 o 
  -3  -7   2       10.43        4.09     10.22 o 
  -2  -7   2      481.57      442.57     17.31 o 
  -1  -7   2      205.05      237.03     14.36 o 
   0  -7   2      863.51      837.03     31.73 o 
   1  -7   2     2354.90     2367.64     34.42 o 
   2  -7   2     2157.16     2028.51     25.93 o 
   3  -7   2      673.01      727.54     23.79 o 
   4  -7   2        2.44        5.66     11.33 o 
   5  -7   2      139.32      137.91     16.19 o 
   6  -7   2       61.11       74.78     13.63 o 
   7  -7   2       26.82       60.74     22.67 o 
  -7  -6   2       41.13       58.98     15.72 o 
  -6  -6   2       46.59       38.32     20.68 o 
  -5  -6   2        5.28       27.94     11.99 o 
  -4  -6   2      190.17      204.68     19.21 o 
  -3  -6   2      114.25      106.93     12.60 o 
  -2  -6   2      700.80      679.14     17.58 o 
  -1  -6   2      867.26      930.61     27.93 o 
   0  -6   2      190.27      174.99      8.29 o 
   1  -6   2      166.08      157.15      8.79 o 
   2  -6   2     2854.06     2760.78     27.58 o 
   3  -6   2      258.26      294.65      8.71 o 
   4  -6   2      445.68      452.47     33.31 o 
   5  -6   2        8.06       -7.28     10.22 o 
   6  -6   2       72.41       88.90     13.92 o 
   7  -6   2       16.74       30.28     19.73 o 
  -7  -5   2       41.26       34.39     17.07 o 
  -6  -5   2       85.24      100.16     14.62 o 
  -5  -5   2       27.93       26.30     21.98 o 
  -4  -5   2       98.22      118.36     21.98 o 
  -3  -5   2      207.62      233.61     21.98 o 
  -2  -5   2      361.41      285.71     25.61 o 
  -1  -5   2     1663.84     1554.30     40.32 o 
   0  -5   2      581.33      610.18     10.25 o 
   1  -5   2       45.45       40.00      5.54 o 
   2  -5   2      154.06      141.31     13.76 o 
   3  -5   2      286.94      226.00     19.73 o 
   4  -5   2       16.09       23.53     15.23 o 
   5  -5   2       45.65       39.11     16.96 o 
   6  -5   2       10.86       -0.35     16.27 o 
   7  -5   2        8.61       10.56     18.52 o 
   8  -5   2       17.35       36.34     17.48 o 
  -7  -4   2        0.42        2.38     12.60 o 
  -6  -4   2      104.66      114.04     25.09 o 
  -5  -4   2      228.76      275.49     25.09 o 
  -4  -4   2      350.72      326.37     24.40 o 
  -3  -4   2        0.39        3.11      9.86 o 
  -2  -4   2     2585.97     2310.00     32.29 o 
  -1  -4   2     3360.00     3375.23     36.18 o 
   0  -4   2      710.54      725.26     19.58 o 
   1  -4   2     2865.59     2647.76     59.61 o 
   2  -4   2      804.37      736.14     25.26 o 
   3  -4   2     1022.55     1073.23     33.57 o 
   4  -4   2      309.18      285.18     20.94 o 
   5  -4   2       16.98       34.61     13.67 o 
   6  -4   2      187.58      184.64     20.94 o 
   7  -4   2        6.90        6.58     17.13 o 
  -7  -3   2       12.75       10.90     20.77 o 
  -6  -3   2       67.01       73.03     17.48 o 
  -5  -3   2      545.66      524.50     30.46 o 
  -4  -3   2      368.93      346.79     24.92 o 
  -3  -3   2      745.27      849.14     29.94 o 
  -2  -3   2      548.89      603.90     22.15 o 
  -1  -3   2     1122.09     1042.13     18.04 o 
   0  -3   2      229.84      224.14      8.76 o 
   1  -3   2      311.15      283.10     18.00 o 
   2  -3   2      259.26      234.65     15.57 o 
   3  -3   2      199.87      199.69      7.23 o 
   4  -3   2      992.25      956.49     14.21 o 
   5  -3   2      230.62      202.29     23.36 o 
   6  -3   2       54.01       49.49     16.09 o 
   7  -3   2       40.83       35.65     21.11 o 
  -7  -2   2       54.15       49.15     20.77 o 
  -6  -2   2      290.90      262.68     22.67 o 
  -5  -2   2       61.63       66.45     14.36 o 
  -4  -2   2      381.70      299.37     22.15 o 
  -3  -2   2      582.13      569.67     23.53 o 
  -2  -2   2      684.72      788.23     23.19 o 
  -1  -2   2     1218.31     1362.74     13.02 o 
   0  -2   2      674.87      718.41     11.51 o 
   1  -2   2     2834.78     2982.80     42.74 o 
   2  -2   2     3515.81     3463.17     29.79 o 
   3  -2   2      166.04      168.90      8.87 o 
   4  -2   2      235.50      240.15     12.25 o 
   5  -2   2       37.94       49.32     15.23 o 
   6  -2   2      257.15      323.94     30.28 o 
   7  -2   2        0.89       19.04     19.38 o 
   8  -2   2       26.14       38.24     22.67 o 
  -8  -1   2       21.77       41.19     16.44 o 
  -7  -1   2       14.05       14.92     10.15 o 
  -6  -1   2     1076.31      989.83     39.80 o 
  -5  -1   2       51.91       65.76     16.27 o 
  -4  -1   2     2357.64     2108.23     46.55 o 
  -3  -1   2     1121.61     1007.65     29.24 o 
  -2  -1   2     7782.11     7713.35    113.35 o 
  -1  -1   2    22685.30    22416.64     94.76 o 
   0  -1   2     3534.42     3804.98     57.54 o 
   1  -1   2    15538.91    14883.92     82.13 o 
   2  -1   2     3911.57     4295.07     37.66 o 
   3  -1   2     2056.70     2429.10     43.09 o 
   4  -1   2      226.73      243.11     12.76 o 
   5  -1   2       19.57        6.59      9.60 o 
   6  -1   2       76.63      108.33     23.36 o 
   7  -1   2        0.90       24.05     20.94 o 
   8  -1   2       10.76       38.76     23.53 o 
  -8   0   2        9.87       22.32     21.28 o 
  -7   0   2        1.33       34.96     15.23 o 
  -6   0   2       14.90       12.96      8.67 o 
  -5   0   2      196.73      167.04     11.61 o 
  -4   0   2      275.16      184.47     11.87 o 
  -3   0   2       65.42       56.52      8.81 o 
  -2   0   2      676.08      703.33     14.74 o 
  -1   0   2      263.20      283.52     19.04 o 
   0   0   2     3501.67     3327.86     40.49 o 
   1   0   2      576.87      571.57     19.04 o 
   2   0   2      514.38      493.01     18.00 o 
   3   0   2      752.01      724.72     25.09 o 
   4   0   2      169.31      219.25     18.17 o 
   5   0   2        6.39        1.23      9.89 o 
   6   0   2       32.39       29.76     20.07 o 
   7   0   2       54.81       37.20     22.67 o 
  -8   1   2        8.67       19.38     21.28 o 
  -7   1   2       83.45      108.15     20.94 o 
  -6   1   2       10.54        9.70     10.00 o 
  -5   1   2      258.29      260.43     12.19 o 
  -4   1   2       18.88       29.91     14.39 o 
  -3   1   2       43.99       74.02      5.96 o 
  -2   1   2      186.07      203.06      6.33 o 
  -1   1   2     2745.26     2855.83     44.13 o 
   0   1   2       14.34       20.07     11.07 o 
   1   1   2     2213.98     1949.37     35.65 o 
   2   1   2       26.78       32.53     12.11 o 
   3   1   2     1065.81     1028.59     31.32 o 
   4   1   2       97.80       78.56     13.32 o 
   5   1   2      297.16      291.06     24.92 o 
   6   1   2       44.00       65.41     19.21 o 
   7   1   2        1.43       13.15     21.46 o 
  -8   2   2        1.91        9.00     20.42 o 
  -7   2   2        2.47        6.06     14.36 o 
  -6   2   2      168.81      177.55     25.61 o 
  -5   2   2      308.93      281.16     11.68 o 
  -4   2   2     2323.58     2398.87     27.37 o 
  -3   2   2      905.68      873.52     14.10 o 
  -2   2   2       49.08       55.42      7.03 o 
  -1   2   2     3409.34     3364.85     36.60 o 
   0   2   2        9.36       15.06      9.86 o 
   1   2   2     1209.41     1142.97     30.80 o 
   2   2   2      118.31       91.02     13.15 o 
   3   2   2       50.33       40.15     11.94 o 
   4   2   2      381.83      311.31     25.09 o 
   5   2   2      232.40      217.52     24.92 o 
   6   2   2       53.99       59.87     20.59 o 
  -8   3   2        0.49        3.11     16.27 o 
  -7   3   2       23.33       30.11     21.80 o 
  -6   3   2        0.09       -3.29     19.73 o 
  -5   3   2       90.15       92.15     11.38 o 
  -4   3   2      927.09      948.92     17.26 o 
  -3   3   2       77.57      133.78     12.24 o 
  -2   3   2      971.86      954.95     15.03 o 
  -1   3   2      116.84      119.09      7.11 o 
   0   3   2     1761.74     1621.45     39.97 o 
   1   3   2      689.42      659.31     26.65 o 
   2   3   2     1637.02     1555.69     44.13 o 
   3   3   2      277.92      270.30     24.75 o 
   4   3   2       10.98       24.75     18.17 o 
   5   3   2        1.96       -1.56     18.52 o 
   6   3   2      169.48      211.12     28.90 o 
  -8   4   2        0.42        3.98     16.44 o 
  -7   4   2       25.43       28.90     21.98 o 
  -6   4   2      187.70      258.70     26.65 o 
  -5   4   2        5.46        5.25      9.91 o 
  -4   4   2      247.41      246.64     10.88 o 
  -3   4   2      857.56      880.91     16.70 o 
  -2   4   2     1319.95     1335.68     20.36 o 
  -1   4   2     5248.90     5501.01     42.56 o 
   0   4   2      105.37      131.00     18.86 o 
   1   4   2     2795.79     2658.34     57.45 o 
   2   4   2     2361.03     2429.23     59.18 o 
   3   4   2      399.01      452.34     32.71 o 
   4   4   2      443.58      423.96     31.84 o 
   5   4   2        0.03      -16.44     15.06 o 
   6   4   2       14.47       14.02     23.71 o 
  -8   5   2       26.16       31.49     18.86 o 
  -7   5   2       12.21       16.61     17.13 o 
  -6   5   2       28.84       39.11     18.00 o 
  -5   5   2      229.80      202.46     28.90 o 
  -4   5   2      395.73      361.95     17.30 o 
  -3   5   2      216.30      233.97     11.39 o 
  -2   5   2      180.04      161.05      9.20 o 
  -1   5   2     1187.88     1242.10     21.81 o 
   0   5   2      669.09      733.89     32.36 o 
   1   5   2      229.68      269.26     23.02 o 
   2   5   2       10.02       20.25     14.88 o 
   3   5   2       70.48      103.83     20.25 o 
   4   5   2        5.47       18.86     23.02 o 
   5   5   2        2.10       18.86     18.17 o 
   6   5   2        1.75        2.60     18.17 o 
  -7   6   2       28.06       29.94     23.53 o 
  -6   6   2        2.86      -11.77     15.92 o 
  -5   6   2       45.01       38.07     17.82 o 
  -4   6   2      234.23      219.81     16.10 o 
  -3   6   2       42.37       58.89      9.42 o 
  -2   6   2      173.61      177.69     16.73 o 
  -1   6   2      907.85      844.28     20.18 o 
   0   6   2      216.66      224.44     25.78 o 
   1   6   2      842.82      893.61     40.67 o 
   2   6   2      225.32      216.65     28.03 o 
   3   6   2      305.67      430.89     36.51 o 
   4   6   2       18.08       16.61     17.48 o 
   5   6   2       67.87       96.56     28.21 o 
   6   6   2       17.43       31.49     21.46 o 
  -7   7   2       19.99       23.71     18.34 o 
  -6   7   2       58.40       51.74     19.21 o 
  -5   7   2        0.64       -7.61     15.06 o 
  -4   7   2      286.98      216.52     88.60 o 
  -3   7   2      400.23      425.33     33.65 o 
  -2   7   2       14.65       17.60      8.93 o 
  -1   7   2      494.71      451.51     17.42 o 
   0   7   2      294.91      294.70     29.59 o 
   1   7   2       90.78       98.12     21.28 o 
   2   7   2      719.28      716.59     43.43 o 
   3   7   2        0.02       -1.56     22.32 o 
   4   7   2      193.84      159.72     26.48 o 
   5   7   2       18.74       19.73     20.59 o 
  -7   8   2       41.95       30.80     18.34 o 
  -6   8   2        3.34        9.00     16.61 o 
  -5   8   2      194.20      157.13     24.57 o 
  -4   8   2       73.40       68.18     19.73 o 
  -3   8   2      178.27      197.54     17.37 o 
  -2   8   2      322.40      321.27     15.97 o 
  -1   8   2      100.31      105.10     13.01 o 
   0   8   2      353.67      394.72     34.61 o 
   1   8   2       10.14       14.19     18.00 o 
   2   8   2       49.87       50.01     20.77 o 
   3   8   2      177.23      150.55     25.96 o 
   4   8   2        3.66        6.58     23.71 o 
  -6   9   2       37.45       48.11     24.05 o 
  -5   9   2        0.68       -4.50     16.79 o 
  -4   9   2       70.94       81.33     20.07 o 
  -3   9   2        6.47        6.17     11.97 o 
  -2   9   2       42.61       54.49     10.74 o 
  -1   9   2      164.82      183.87     14.92 o 
   0   9   2       10.90        6.58     16.61 o 
   1   9   2       76.64      113.52     23.36 o 
   2   9   2       57.04       92.75     24.05 o 
   3   9   2        0.59       -1.21     23.19 o 
   4   9   2       39.26       50.70     22.15 o 
  -5  10   2       47.07       38.42     23.71 o 
  -4  10   2        2.32        4.33     21.63 o 
  -3  10   2      220.10      227.04     27.51 o 
  -2  10   2       33.38       21.98     15.54 o 
  -1  10   2      102.56      116.91     26.04 o 
   0  10   2      253.36      249.71     29.42 o 
   1  10   2        0.21       -0.17     17.65 o 
   2  10   2       78.20       74.41     28.73 o 
   3  10   2        9.96        9.00     19.04 o 
  -4  11   2       57.63       22.84     24.05 o 
  -3  11   2        0.90       13.84     23.02 o 
  -2  11   2      161.57      157.92     20.72 o 
  -1  11   2       35.42       10.73     25.96 o 
   0  11   2       51.74       55.37     27.00 o 
   1  11   2       54.75       29.94     20.77 o 
  -1  12   2       80.57       56.76     28.90 o 
   0 -14   3       59.37       86.52     23.53 o 
   1 -14   3        5.97        6.75     18.17 o 
   2 -14   3      150.77      188.45     27.86 o 
  -2 -13   3       63.62       82.96     19.82 o 
  -1 -13   3        8.82       -2.68     15.78 o 
   0 -13   3       58.45       70.38     18.15 o 
   1 -13   3       63.58       61.26     20.42 o 
   2 -13   3       16.34       20.07     16.44 o 
   3 -13   3      155.77      212.33     28.21 o 
   4 -13   3        1.89        5.19     15.75 o 
  -3 -12   3        1.05       -7.61     21.28 o 
  -2 -12   3       10.64       12.01     14.22 o 
  -1 -12   3      176.63      170.37     22.32 o 
   0 -12   3       36.10       41.42     20.68 o 
   1 -12   3      284.13      306.98     29.76 o 
   2 -12   3       14.99       29.07     17.30 o 
   3 -12   3        2.88       -1.73     14.88 o 
   4 -12   3      102.93      108.13     17.71 o 
   5 -12   3        5.28        2.77     21.63 o 
  -4 -11   3       39.82       20.42     17.30 o 
  -3 -11   3      253.15      197.27     30.28 o 
  -2 -11   3       76.90       86.06     15.77 o 
  -1 -11   3        6.21        8.16     12.44 o 
   0 -11   3      377.94      391.37     21.52 o 
   1 -11   3       31.74       36.15     12.78 o 
   2 -11   3      524.59      515.51     36.51 o 
   3 -11   3        2.21        9.33     13.30 o 
   4 -11   3       13.94       25.23     15.04 o 
   5 -11   3       23.62       35.22     14.90 o 
   6 -11   3        2.20       -1.56     19.21 o 
  -5 -10   3        1.04        5.02     20.94 o 
  -4 -10   3        6.60       -2.94     15.06 o 
  -3 -10   3       21.15       28.55     22.15 o 
  -2 -10   3       15.45       16.78     12.37 o 
  -1 -10   3       22.35       32.40     15.83 o 
   0 -10   3      205.71      202.94     18.21 o 
   1 -10   3       34.87       40.60     13.80 o 
   2 -10   3      335.34      306.88     25.61 o 
   3 -10   3       94.93       83.95     17.39 o 
   4 -10   3       76.04       64.43     14.85 o 
   5 -10   3        1.96       -2.79     11.01 o 
   6 -10   3        8.20       14.88     19.73 o 
  -6  -9   3       23.25       53.99     21.28 o 
  -5  -9   3       10.54       20.59     22.15 o 
  -4  -9   3        3.24       12.46     21.11 o 
  -3  -9   3      170.04      211.38     18.29 o 
  -2  -9   3        0.66       -7.58     11.59 o 
  -1  -9   3      312.36      274.86     19.21 o 
   0  -9   3      604.77      582.49     22.49 o 
   1  -9   3      120.04      102.66     10.85 o 
   2  -9   3     1074.70     1125.77     30.00 o 
   3  -9   3      254.25      229.13     18.13 o 
   4  -9   3      289.55      301.77     20.41 o 
   5  -9   3      169.79      165.51     17.54 o 
   6  -9   3        3.24        5.84     13.52 o 
   7  -9   3       43.38       38.59     16.61 o 
  -6  -8   3       33.59       19.96     13.36 o 
  -5  -8   3      180.71      187.49     18.73 o 
  -4  -8   3       27.06       26.41     12.33 o 
  -3  -8   3      214.15      229.85     15.09 o 
  -2  -8   3      471.61      518.69     17.98 o 
  -1  -8   3        3.20        6.86      7.23 o 
   0  -8   3     1186.74     1156.01     33.31 o 
   1  -8   3      536.02      551.52     15.43 o 
   2  -8   3       82.12       65.12      8.76 o 
   3  -8   3      472.75      414.83     19.58 o 
   4  -8   3        1.70        4.11      9.79 o 
   5  -8   3       45.01       50.14     12.91 o 
   6  -8   3       10.63        9.89     11.60 o 
   7  -8   3        0.01        9.69     14.71 o 
  -7  -7   3       24.07       20.16     13.95 o 
  -6  -7   3        2.29       10.47     12.24 o 
  -5  -7   3      289.91      250.85     19.46 o 
  -4  -7   3      522.97      508.36     34.61 o 
  -3  -7   3      235.47      242.51     18.21 o 
  -2  -7   3      100.01      126.94     10.87 o 
  -1  -7   3     1410.51     1323.98     23.83 o 
   0  -7   3      314.53      336.53      9.92 o 
   1  -7   3      743.44      693.27     35.35 o 
   2  -7   3      166.99      161.17      9.39 o 
   3  -7   3        1.62        0.73      9.60 o 
   4  -7   3      542.33      547.69     32.71 o 
   5  -7   3        4.97       14.36     18.69 o 
   6  -7   3       53.09       56.90     13.26 o 
   7  -7   3       18.26       21.80     19.04 o 
  -7  -6   3       13.48       54.12     15.95 o 
  -6  -6   3      124.15      159.49     17.71 o 
  -5  -6   3       58.73       63.51     22.67 o 
  -4  -6   3      124.67       84.27     22.15 o 
  -3  -6   3      683.93      660.36     23.73 o 
  -2  -6   3      462.50      387.50     17.47 o 
  -1  -6   3        1.47        5.93      7.52 o 
   0  -6   3     1386.39     1421.93     16.51 o 
   1  -6   3      108.54      120.11     12.52 o 
   2  -6   3      869.46      904.76     17.25 o 
   3  -6   3       39.50       27.51     16.27 o 
   4  -6   3       19.14       19.38     16.44 o 
   5  -6   3      334.63      343.15     29.59 o 
   6  -6   3       34.54       44.82     16.44 o 
   7  -6   3        9.32        2.94     19.55 o 
  -7  -5   3       14.47       58.49     25.26 o 
  -6  -5   3      140.97      111.61     20.07 o 
  -5  -5   3      485.94      513.08     35.65 o 
  -4  -5   3      116.61       90.16     19.38 o 
  -3  -5   3        0.31        4.85     10.73 o 
  -2  -5   3      144.89      125.97     10.28 o 
  -1  -5   3       28.51       63.81      7.96 o 
   0  -5   3      176.61      174.60      7.42 o 
   1  -5   3      229.24      184.82     12.65 o 
   2  -5   3       17.10       35.82     11.42 o 
   3  -5   3      647.40      584.38     28.03 o 
   4  -5   3        4.00        4.85     11.42 o 
   5  -5   3        0.74       44.30     19.38 o 
   6  -5   3        2.35        2.94     18.00 o 
   7  -5   3        3.41        6.06     20.07 o 
  -7  -4   3        1.58      -14.54     18.34 o 
  -6  -4   3        0.82        4.67     18.00 o 
  -5  -4   3      370.94      360.28     26.30 o 
  -4  -4   3       14.61       11.25     11.77 o 
  -3  -4   3      515.08      495.95     26.65 o 
  -2  -4   3      105.25      108.66      5.50 o 
  -1  -4   3     2498.47     2371.26     43.78 o 
   0  -4   3     2573.47     2506.55     66.36 o 
   1  -4   3     1328.85     1310.03     17.31 o 
   2  -4   3     3837.83     3682.78     61.60 o 
   3  -4   3      576.67      559.46     27.00 o 
   4  -4   3     1003.21      924.07     37.03 o 
   5  -4   3       88.83       89.81     18.52 o 
   6  -4   3        1.04       -5.88     15.57 o 
   7  -4   3       64.77       42.22     19.04 o 
  -7  -3   3       27.73       34.26     20.25 o 
  -6  -3   3       32.64       39.36     12.32 o 
  -5  -3   3        9.74       28.21     16.96 o 
  -4  -3   3        3.16       62.64     13.50 o 
  -3  -3   3       43.09       42.09      6.61 o 
  -2  -3   3      737.74      752.60     11.81 o 
  -1  -3   3      361.38      384.27     11.54 o 
   0  -3   3     3083.84     3069.99     29.34 o 
   1  -3   3     4035.51     4042.05     33.04 o 
   2  -3   3        7.46       16.48      4.63 o 
   3  -3   3     1782.99     1668.55     32.71 o 
   4  -3   3      175.57      169.76     19.04 o 
   5  -3   3      412.54      376.55     27.86 o 
   6  -3   3        1.72      -14.71     17.82 o 
   7  -3   3       19.41       23.53     17.13 o 
  -7  -2   3       64.15       61.74     14.01 o 
  -6  -2   3      390.54      372.34     32.36 o 
  -5  -2   3      126.43      123.64     11.99 o 
  -4  -2   3     1908.11     1841.44     57.71 o 
  -3  -2   3      281.16      225.62     27.77 o 
  -2  -2   3      145.85      252.76     15.84 o 
  -1  -2   3     2756.04     2904.65     21.92 o 
   0  -2   3      295.77      438.71     10.77 o 
   1  -2   3       15.64        8.22      6.03 o 
   2  -2   3        8.34       15.66      7.96 o 
   3  -2   3      323.05      414.74     13.63 o 
   4  -2   3      433.51      462.36     16.44 o 
   5  -2   3       12.36       61.26     16.96 o 
   6  -2   3       89.89       97.25     19.90 o 
   7  -2   3        3.62        3.46     20.07 o 
  -8  -1   3        1.14        8.48     18.34 o 
  -7  -1   3       12.64       23.09     11.30 o 
  -6  -1   3       33.23       34.60     12.56 o 
  -5  -1   3       70.44       59.95      9.45 o 
  -4  -1   3      140.70      166.00     12.64 o 
  -3  -1   3     5150.29     5767.12     71.47 o 
  -2  -1   3      244.15      294.95     53.04 o 
  -1  -1   3     2667.83     2572.22     21.14 o 
   0  -1   3      784.77      857.93     21.11 o 
   1  -1   3      294.70      350.25     12.05 o 
   2  -1   3      781.99      971.46     22.32 o 
   3  -1   3        5.09       11.64      7.70 o 
   4  -1   3        7.22       -0.57      8.87 o 
   5  -1   3      326.67      275.32     26.48 o 
   6  -1   3       76.89       66.28     18.00 o 
   7  -1   3       34.46       22.50     17.65 o 
  -8   0   3       14.64       10.38     15.57 o 
  -7   0   3       16.96       18.88     14.10 o 
  -6   0   3        0.72        6.33      9.31 o 
  -5   0   3      150.95      157.02     10.33 o 
  -4   0   3       67.96       83.34      7.16 o 
  -3   0   3     1068.01     1251.70     23.74 o 
  -2   0   3     1995.35     2073.64     27.46 o 
  -1   0   3      776.58      850.69     55.10 o 
   0   0   3     1170.88     1143.32     29.24 o 
   1   0   3     3428.96     2608.68     41.01 o 
   2   0   3      268.17      281.37     17.13 o 
   3   0   3     3707.85     3681.74     58.84 o 
   4   0   3      540.31      517.58     26.48 o 
   5   0   3      272.61      265.61     18.23 o 
   6   0   3        2.82       31.67     21.63 o 
   7   0   3       11.88       14.54     17.30 o 
  -8   1   3       18.25       20.42     21.63 o 
  -7   1   3        5.72       11.42     19.73 o 
  -6   1   3      125.30      136.24     15.21 o 
  -5   1   3      150.77      145.96     13.28 o 
  -4   1   3       67.10       79.88     12.20 o 
  -3   1   3       41.33       46.37     11.46 o 
  -2   1   3      648.92      622.06     17.36 o 
  -1   1   3     2449.62     2357.24     30.28 o 
   0   1   3       11.66       39.97     10.73 o 
   1   1   3      433.84      418.60     19.73 o 
   2   1   3       11.07       16.27      9.69 o 
   3   1   3      770.30      869.04     32.53 o 
   4   1   3       32.97       27.00     16.27 o 
   5   1   3       26.85       27.69     14.02 o 
   6   1   3        0.76       12.98     20.42 o 
   7   1   3        0.44       17.30     16.79 o 
  -8   2   3        4.73       37.55     18.17 o 
  -7   2   3       48.64       33.74     20.94 o 
  -6   2   3        4.24        0.39      9.41 o 
  -5   2   3       18.93       17.17     10.91 o 
  -4   2   3      232.07      249.30      9.61 o 
  -3   2   3      342.76      403.35     17.53 o 
  -2   2   3      853.96      812.15     27.07 o 
  -1   2   3      462.86      469.97     16.44 o 
   0   2   3     3593.87     3710.29     61.60 o 
   1   2   3     2125.47     2105.63     46.55 o 
   2   2   3      275.05      302.83     22.32 o 
   3   2   3      119.20       83.75     18.17 o 
   4   2   3      128.52      122.34     18.17 o 
   5   2   3       75.43       55.89     20.94 o 
   6   2   3        4.94       22.32     15.57 o 
   7   2   3        6.41       16.61     16.61 o 
  -8   3   3        9.34       18.52     22.84 o 
  -7   3   3        9.05        4.50     20.77 o 
  -6   3   3       55.11       70.78     18.69 o 
  -5   3   3       11.67       28.07     11.59 o 
  -4   3   3      356.42      357.14     18.17 o 
  -3   3   3      682.26      637.68     13.22 o 
  -2   3   3      176.59      181.19      8.22 o 
  -1   3   3     1053.55     1035.36     25.35 o 
   0   3   3     1764.02     1632.52     42.40 o 
   1   3   3      345.50      320.48     22.50 o 
   2   3   3     1036.96     1081.71     38.59 o 
   3   3   3      121.59      166.82     23.36 o 
   4   3   3      331.51      380.70     31.49 o 
   5   3   3       64.75       83.06     23.36 o 
   6   3   3       19.85        9.86     22.50 o 
  -8   4   3        9.35       20.77     24.23 o 
  -7   4   3        0.17       -1.21     21.63 o 
  -6   4   3       92.22       86.87     21.46 o 
  -5   4   3      110.14       91.89     13.60 o 
  -4   4   3        1.97        7.01     15.49 o 
  -3   4   3     1296.58     1375.69     21.42 o 
  -2   4   3      380.79      316.25     11.89 o 
  -1   4   3     1344.34     1373.72     30.04 o 
   0   4   3       46.02       41.19     13.15 o 
   1   4   3       27.72       61.26     15.75 o 
   2   4   3      101.64      125.63     19.55 o 
   3   4   3      169.54      193.29     22.84 o 
   4   4   3       17.47       28.21     17.30 o 
   5   4   3      161.52      155.05     28.38 o 
   6   4   3        4.90       -3.29     16.96 o 
  -7   5   3       27.49       22.32     19.04 o 
  -6   5   3       39.31       70.08     25.09 o 
  -5   5   3      143.42      121.96     14.43 o 
  -4   5   3      332.16      343.80     19.29 o 
  -3   5   3       26.66       38.20      8.07 o 
  -2   5   3      569.41      541.40     15.07 o 
  -1   5   3      494.09      413.72     19.63 o 
   0   5   3      362.61      406.31     26.82 o 
   1   5   3     1093.57     1034.47     44.82 o 
   2   5   3       16.91        9.52     16.44 o 
   3   5   3      390.81      380.70     34.09 o 
   4   5   3      577.19      604.80     38.94 o 
   5   5   3       80.32       63.51     26.65 o 
   6   5   3       27.67       71.30     23.02 o 
  -7   6   3        0.03        8.83     16.96 o 
  -6   6   3       45.87       42.74     18.86 o 
  -5   6   3      205.77      191.91     25.09 o 
  -4   6   3       23.84       19.11     11.66 o 
  -3   6   3      434.84      430.89     27.95 o 
  -2   6   3        7.89        5.56      8.15 o 
  -1   6   3      379.88      369.47     20.49 o 
   0   6   3      167.42      148.47     21.28 o 
   1   6   3      111.80      100.19     25.78 o 
   2   6   3       90.21       76.14     26.13 o 
   3   6   3        3.43       27.69     23.88 o 
   4   6   3       12.85       13.84     18.17 o 
   5   6   3        1.93        8.31     24.92 o 
  -7   7   3        4.17       -2.77     21.46 o 
  -6   7   3        0.94        5.19     21.80 o 
  -5   7   3        1.59       -2.60     16.44 o 
  -4   7   3      112.81      121.57     15.29 o 
  -3   7   3       41.97       37.70     16.27 o 
  -2   7   3      769.58      747.53     21.20 o 
  -1   7   3        4.01        0.15     12.80 o 
   0   7   3      600.98      536.96     37.72 o 
   1   7   3      238.28      256.97     32.53 o 
   2   7   3       35.01       40.15     20.07 o 
   3   7   3       66.37       73.03     28.03 o 
   4   7   3        5.24        0.17     18.69 o 
   5   7   3        8.05       -7.27     26.48 o 
  -6   8   3       20.95       10.73     22.50 o 
  -5   8   3       63.73       59.35     20.77 o 
  -4   8   3       92.66      111.96     22.50 o 
  -3   8   3       10.02        8.54     12.43 o 
  -2   8   3       77.79       83.48     15.32 o 
  -1   8   3      320.77      348.99     23.87 o 
   0   8   3       11.65        6.40     21.98 o 
   1   8   3      240.12      244.34     28.55 o 
   2   8   3       13.61       10.21     19.04 o 
   3   8   3        5.21       25.78     25.96 o 
   4   8   3       90.51       87.04     25.78 o 
  -6   9   3        8.21        5.54     18.17 o 
  -5   9   3       81.81       60.57     25.26 o 
  -4   9   3        0.39       -1.73     16.09 o 
  -3   9   3      121.89      139.48     19.31 o 
  -2   9   3      115.02      110.93     18.40 o 
  -1   9   3        3.15        7.27     22.84 o 
   0   9   3      150.16      132.21     27.86 o 
   1   9   3       17.62       15.23     23.88 o 
   2   9   3       94.84      111.27     25.09 o 
   3   9   3        4.53       36.51     26.65 o 
  -5  10   3       16.70       15.40     24.05 o 
  -4  10   3      105.33       98.12     27.69 o 
  -3  10   3        2.30       -5.02     21.46 o 
  -2  10   3      152.45      165.99     21.16 o 
  -1  10   3       56.75       45.17     25.44 o 
   0  10   3       37.39       25.26     20.25 o 
   1  10   3      153.11      140.51     31.32 o 
   2  10   3        2.73       10.56     19.04 o 
  -3  11   3       73.25       79.77     26.82 o 
  -2  11   3        0.68      -11.72     15.97 o 
  -1  11   3       86.67       69.22     28.38 o 
   0  11   3       31.47       19.21     28.03 o 
  -1 -14   4       20.30       30.10     13.90 o 
   0 -14   4       19.51       52.09     27.34 o 
   1 -14   4       61.64       52.95     21.28 o 
   2 -14   4        0.20       34.44     23.71 o 
  -3 -13   4       25.92       24.57     23.19 o 
  -2 -13   4        0.52        1.66     13.24 o 
  -1 -13   4       53.33       58.21     16.04 o 
   0 -13   4       34.44       20.11     13.72 o 
   1 -13   4       15.31       11.59     16.44 o 
   2 -13   4       80.50      108.33     27.69 o 
   3 -13   4        6.50        9.69     16.61 o 
   4 -13   4       44.58       51.05     23.88 o 
  -4 -12   4        1.01       -4.85     15.75 o 
  -3 -12   4        1.75       11.50     16.35 o 
  -2 -12   4       56.16       62.39     15.22 o 
  -1 -12   4       58.67       88.31     16.01 o 
   0 -12   4       79.05       87.12     17.21 o 
   1 -12   4        4.82       16.27     17.13 o 
   2 -12   4       57.27       68.70     19.38 o 
   3 -12   4       27.31       45.86     23.19 o 
   4 -12   4        0.74        7.62     12.47 o 
   5 -12   4       12.47       23.32     14.91 o 
  -4 -11   4       57.27       70.26     20.25 o 
  -3 -11   4       31.95       31.71     12.66 o 
  -2 -11   4       42.35       46.58     20.77 o 
  -1 -11   4       42.53       45.29     13.52 o 
   0 -11   4      147.71      180.79     17.73 o 
   1 -11   4       79.11       92.58     25.26 o 
   2 -11   4        1.15       -7.44     20.07 o 
   3 -11   4        0.96       -3.14     11.05 o 
   4 -11   4       94.51       94.05     14.75 o 
   5 -11   4        0.90        6.77     13.85 o 
   6 -11   4       15.03       28.21     20.59 o 
  -5 -10   4        5.59        8.46     12.18 o 
  -4 -10   4      129.08       94.08     19.03 o 
  -3 -10   4      181.49      201.57     16.96 o 
  -2 -10   4      339.40      369.04     28.03 o 
  -1 -10   4       51.71       69.28     13.80 o 
   0 -10   4     1173.12     1210.73     33.62 o 
   1 -10   4      204.79      221.17     17.45 o 
   2 -10   4      479.52      482.08     21.73 o 
   3 -10   4      232.56      240.05     18.44 o 
   4 -10   4        1.32       -2.06     10.56 o 
   5 -10   4      272.51      268.05     31.15 o 
   6 -10   4        1.51       17.92     14.43 o 
  -6  -9   4        0.28       -4.77     13.78 o 
  -5  -9   4      147.13      174.89     18.68 o 
  -4  -9   4       14.47       24.73     15.71 o 
  -3  -9   4       11.25       23.61     12.41 o 
  -2  -9   4      396.05      363.73     17.30 o 
  -1  -9   4      148.11      144.45     11.23 o 
   0  -9   4      272.83      256.00     16.23 o 
   1  -9   4      118.57       99.19     11.85 o 
   2  -9   4       52.19       56.57     11.56 o 
   3  -9   4      103.97      108.48     18.08 o 
   4  -9   4        5.77       25.90     13.67 o 
   5  -9   4        0.89       12.70     13.31 o 
   6  -9   4       20.69       38.31     14.61 o 
  -6  -8   4        2.22       12.99     16.25 o 
  -5  -8   4       68.03       55.20     15.52 o 
  -4  -8   4      191.87      239.32     26.82 o 
  -3  -8   4      171.25      193.81     18.34 o 
  -2  -8   4        2.27        8.18     12.72 o 
  -1  -8   4      596.46      624.93     18.81 o 
   0  -8   4        1.67       13.70      6.05 o 
   1  -8   4      427.53      423.00     13.07 o 
   2  -8   4      381.73      367.91     27.60 o 
   3  -8   4       46.14       21.79     10.19 o 
   4  -8   4      357.91      405.27     29.42 o 
   5  -8   4       22.78       26.82     20.07 o 
   6  -8   4       23.16       38.94     23.19 o 
   7  -8   4       10.42       20.69     11.18 o 
  -7  -7   4        3.96       27.13     17.92 o 
  -6  -7   4       55.80       62.47     20.42 o 
  -5  -7   4       18.71        1.04     14.36 o 
  -4  -7   4       26.02       16.09     15.57 o 
  -3  -7   4        2.10       11.54     10.42 o 
  -2  -7   4      455.35      441.55     19.36 o 
  -1  -7   4        1.08       12.10      8.86 o 
   0  -7   4     1013.02      970.13     32.07 o 
   1  -7   4      157.43      143.18      6.95 o 
   2  -7   4      587.28      616.44     15.36 o 
   3  -7   4      506.98      452.34     28.21 o 
   4  -7   4        8.58       23.71     15.92 o 
   5  -7   4      155.96      150.38     24.75 o 
   6  -7   4        9.74       83.06     23.53 o 
   7  -7   4        0.28        9.17     21.98 o 
  -7  -6   4       14.86       21.98     18.34 o 
  -6  -6   4       79.39       63.85     19.21 o 
  -5  -6   4       47.31       59.87     17.82 o 
  -4  -6   4      122.59       98.29     17.30 o 
  -3  -6   4      219.43      243.13     16.51 o 
  -2  -6   4       38.87       55.29     13.24 o 
  -1  -6   4      331.27      371.49     14.96 o 
   0  -6   4      298.19      300.81      9.17 o 
   1  -6   4      364.11      316.71     11.84 o 
   2  -6   4      228.92       93.51     85.92 o 
   3  -6   4        7.26       -8.65     14.71 o 
   4  -6   4      333.93      349.21     29.24 o 
   5  -6   4       18.39       21.80     15.57 o 
   6  -6   4       98.71       87.22     19.38 o 
   7  -6   4        0.19        3.11     20.94 o 
  -7  -5   4        0.83        2.60     15.40 o 
  -6  -5   4       10.88        2.42     17.82 o 
  -5  -5   4      121.56       99.50     22.84 o 
  -4  -5   4        6.64       40.84     18.00 o 
  -3  -5   4     2053.10     2074.42     42.61 o 
  -2  -5   4        7.21       35.21      8.44 o 
  -1  -5   4      563.48      556.63     16.43 o 
   0  -5   4     2441.50     2477.88     31.58 o 
   1  -5   4      702.49      656.93     22.50 o 
   2  -5   4      922.48      873.54     31.84 o 
   3  -5   4      247.45      228.94     22.50 o 
   4  -5   4       73.55       47.76     15.06 o 
   5  -5   4      463.84      441.61     31.32 o 
   6  -5   4        2.19       16.79     15.92 o 
   7  -5   4       53.07       21.46     22.67 o 
  -8  -4   4        7.42       16.96     23.02 o 
  -7  -4   4        9.63        5.71     18.17 o 
  -6  -4   4        4.29       23.53     19.21 o 
  -5  -4   4        6.87       10.16     11.06 o 
  -4  -4   4       61.21       50.54      9.89 o 
  -3  -4   4      479.07      602.96     30.48 o 
  -2  -4   4     3608.26     3684.12     67.06 o 
  -1  -4   4     1095.99     1054.08     20.92 o 
   0  -4   4      952.20      919.08     17.50 o 
   1  -4   4      955.44      856.79     17.56 o 
   2  -4   4      608.23      619.42     17.82 o 
   3  -4   4      766.55      725.58     32.71 o 
   4  -4   4      246.60      200.91     19.04 o 
   5  -4   4       15.01       17.48     19.38 o 
   6  -4   4        3.35       -6.92     18.69 o 
   7  -4   4        2.45        2.08     19.38 o 
  -8  -3   4        8.87        9.17     19.21 o 
  -7  -3   4        0.31        1.38     14.54 o 
  -6  -3   4        6.06       23.01     11.51 o 
  -5  -3   4       27.62       17.09      9.98 o 
  -4  -3   4      201.05      201.99     12.08 o 
  -3  -3   4      143.53      171.00     11.58 o 
  -2  -3   4      435.87      495.82     10.54 o 
  -1  -3   4     1881.00     1850.22     72.25 o 
   0  -3   4      239.79      231.21      9.82 o 
   1  -3   4      423.40      432.27     14.54 o 
   2  -3   4      685.87      664.67     48.63 o 
   3  -3   4        7.86        8.86      7.43 o 
   4  -3   4      737.42      854.33     39.11 o 
   5  -3   4      306.57      285.35     26.30 o 
   6  -3   4      122.61      178.06     24.23 o 
   7  -3   4       46.25       76.49     25.96 o 
  -7  -2   4       30.22       27.38     12.98 o 
  -6  -2   4      170.53      182.90     16.35 o 
  -5  -2   4      661.74      685.22     23.13 o 
  -4  -2   4       34.57       88.64     10.16 o 
  -3  -2   4     1413.20     1529.48     26.46 o 
  -2  -2   4      128.85      113.58      6.74 o 
  -1  -2   4       76.12      119.33      7.56 o 
   0  -2   4     6537.83     6702.36     49.55 o 
   1  -2   4      411.32      372.85     12.18 o 
   2  -2   4     2689.59     2984.98     38.59 o 
   3  -2   4      159.42      131.13     10.51 o 
   4  -2   4       73.46       65.04     11.55 o 
   5  -2   4       67.66       84.10     19.73 o 
   6  -2   4       16.55        7.79     15.75 o 
   7  -2   4        0.70       -0.52     16.27 o 
  -8  -1   4       15.00       27.86     20.25 o 
  -7  -1   4       27.11       29.93     15.23 o 
  -6  -1   4      113.50       82.32     11.16 o 
  -5  -1   4        8.78       18.59     11.07 o 
  -4  -1   4      238.95      214.53     14.19 o 
  -3  -1   4       12.78       12.82      7.60 o 
  -2  -1   4       99.36       87.19     21.04 o 
  -1  -1   4     1836.81     1793.74     18.17 o 
   0  -1   4      853.12      886.30     17.57 o 
   1  -1   4     6048.44     5970.26     50.79 o 
   2  -1   4     1376.01     1369.08     30.89 o 
   3  -1   4      907.45      929.13     23.69 o 
   4  -1   4       28.31       33.74     10.05 o 
   5  -1   4        7.43        4.33     15.40 o 
   6  -1   4       34.91       39.28     22.32 o 
   7  -1   4        0.15        2.42     21.98 o 
  -8   0   4        6.52       16.09     15.92 o 
  -7   0   4        5.74       25.95     12.72 o 
  -6   0   4        0.80       -1.96     10.14 o 
  -5   0   4       75.40       91.08     11.97 o 
  -4   0   4      118.02      131.40      7.63 o 
  -3   0   4     1446.93     1487.13     16.31 o 
  -2   0   4      487.49      512.46     17.22 o 
  -1   0   4     2154.58     2019.98     44.26 o 
   0   0   4      147.77      137.43      8.88 o 
   1   0   4      161.54      161.97     17.30 o 
   2   0   4     1005.14      850.70     29.24 o 
   3   0   4        8.09        9.00     13.32 o 
   4   0   4      107.84      103.49     13.50 o 
   5   0   4      170.45      139.48     14.90 o 
   6   0   4       48.06       46.90     23.71 o 
   7   0   4       24.29       14.71     17.65 o 
  -8   1   4        1.15       -0.17     15.40 o 
  -7   1   4        5.70       12.63     15.40 o 
  -6   1   4        7.91        9.55     10.39 o 
  -5   1   4      220.06      251.30     17.37 o 
  -4   1   4       67.58       48.07     11.38 o 
  -3   1   4       96.55      106.82     10.08 o 
  -2   1   4      942.66      923.16     21.53 o 
  -1   1   4     1609.70     1633.84     34.96 o 
   0   1   4      865.44      779.75     29.76 o 
   1   1   4      490.83      459.96     24.23 o 
   2   1   4      273.11      287.26     20.25 o 
   3   1   4      119.56       81.16     14.88 o 
   4   1   4        0.53       16.79     16.79 o 
   5   1   4       20.12       15.57     17.48 o 
   6   1   4       22.07       24.92     17.13 o 
   7   1   4        0.05        5.02     16.61 o 
  -8   2   4        1.08       23.88     23.19 o 
  -7   2   4        0.30       -0.17     20.59 o 
  -6   2   4       63.69       57.14     12.81 o 
  -5   2   4      172.97      177.07     15.20 o 
  -4   2   4      717.06      670.34     33.40 o 
  -3   2   4      545.73      557.66     19.27 o 
  -2   2   4        6.27        8.21      9.23 o 
  -1   2   4      339.72      320.20     14.99 o 
   0   2   4       48.41       35.47     12.81 o 
   1   2   4      315.97      289.33     23.02 o 
   2   2   4      567.14      585.24     31.49 o 
   3   2   4      128.83      106.77     21.28 o 
   4   2   4       58.14       73.37     20.94 o 
   5   2   4      316.57      318.75     30.28 o 
  -8   3   4       33.09       61.43     22.50 o 
  -7   3   4       13.71       18.69     23.88 o 
  -6   3   4       19.64        6.96     11.16 o 
  -5   3   4      320.75      336.71     18.75 o 
  -4   3   4      254.32      253.05     17.03 o 
  -3   3   4     1019.25     1027.05     27.52 o 
  -2   3   4      763.35      829.76     24.45 o 
  -1   3   4      564.04      527.31     24.66 o 
   0   3   4     2379.49     2469.20     57.62 o 
   1   3   4      117.86      125.63     17.65 o 
   2   3   4     1008.41     1065.79     42.05 o 
   3   3   4      378.83      362.88     28.73 o 
   4   3   4        0.08        3.11     20.25 o 
   5   3   4       14.76       38.94     22.50 o 
   6   3   4       37.81       31.67     18.69 o 
  -8   4   4        1.86       -3.46     23.71 o 
  -7   4   4       33.89       44.65     25.26 o 
  -6   4   4       24.87       22.84     22.15 o 
  -5   4   4       14.31       22.13     11.79 o 
  -4   4   4       20.44       18.06      9.72 o 
  -3   4   4        6.72       29.63     13.26 o 
  -2   4   4        6.06       17.05     28.99 o 
  -1   4   4     1449.01     1542.04     44.04 o 
   0   4   4        4.56       11.94     14.88 o 
   1   4   4     1417.24     1415.17     47.93 o 
   2   4   4      102.13      146.57     26.30 o 
   3   4   4       84.16       90.33     21.11 o 
   4   4   4       13.18       12.11     22.50 o 
   5   4   4        0.73        2.42     17.82 o 
   6   4   4        0.39        6.06     19.38 o 
  -7   5   4        7.45        9.17     22.84 o 
  -6   5   4       13.81        8.83     22.15 o 
  -5   5   4       72.60       80.44     20.51 o 
  -4   5   4      193.77      202.16     18.50 o 
  -3   5   4      274.82      241.16     16.73 o 
  -2   5   4       90.90       78.88     15.62 o 
  -1   5   4      232.29      197.96     25.26 o 
   0   5   4      219.61      241.23     25.61 o 
   1   5   4       17.72       -0.52     15.40 o 
   2   5   4      513.40      498.55     35.13 o 
   3   5   4      148.56      196.58     27.00 o 
   4   5   4       37.66       57.97     21.63 o 
   5   5   4       38.98       63.16     28.90 o 
  -7   6   4        3.28       42.92     25.09 o 
  -6   6   4       12.51        7.44     17.65 o 
  -5   6   4      111.01      103.31     27.34 o 
  -4   6   4       97.98      101.59     14.87 o 
  -3   6   4      199.16      199.78     17.79 o 
  -2   6   4      447.67      456.27     23.08 o 
  -1   6   4       69.68       98.77     15.46 o 
   0   6   4      162.25      163.88     24.57 o 
   1   6   4      196.19      230.50     26.65 o 
   2   6   4        1.33        8.83     17.82 o 
   3   6   4      179.00      189.66     27.86 o 
   4   6   4        1.89        4.50     26.30 o 
   5   6   4        2.08        4.67     20.94 o 
  -6   7   4       78.70       69.22     22.32 o 
  -5   7   4        8.16       21.80     18.34 o 
  -4   7   4      218.66      209.57     19.58 o 
  -3   7   4      192.22      199.46     22.50 o 
  -2   7   4       41.19       39.90     14.34 o 
  -1   7   4      272.63      250.40     30.80 o 
   0   7   4        0.45        2.25     18.00 o 
   1   7   4       97.60      118.19     28.03 o 
   2   7   4       84.23      125.29     29.24 o 
   3   7   4        9.61       27.00     20.42 o 
   4   7   4       29.58       27.51     21.80 o 
  -6   8   4        0.29       -2.60     21.80 o 
  -5   8   4       41.73       36.51     24.23 o 
  -4   8   4       11.54       -1.95     12.02 o 
  -3   8   4       26.56       27.90     15.78 o 
  -2   8   4       51.55       53.00     13.20 o 
  -1   8   4       18.18       20.25     22.50 o 
   0   8   4       88.60      126.15     25.61 o 
   1   8   4       43.01       21.80     18.34 o 
   2   8   4       63.46       56.76     21.80 o 
   3   8   4       68.94       73.20     29.07 o 
  -5   9   4        0.53       -4.15     16.61 o 
  -4   9   4       72.69       75.97     22.15 o 
  -3   9   4        0.24       -9.62     12.97 o 
  -2   9   4       61.06       63.45     16.09 o 
  -1   9   4      156.75      180.83     26.65 o 
   0   9   4       46.47       25.61     20.59 o 
   1   9   4       85.78      103.65     24.05 o 
   2   9   4       11.47       20.42     25.96 o 
  -4  10   4        8.40        3.46     23.36 o 
  -3  10   4      131.20      143.19     20.98 o 
  -2  10   4        0.55        1.56     17.30 o 
  -1  10   4      105.87       95.69     23.71 o 
   0  10   4       41.03       24.57     21.46 o 
   1  10   4       15.27        9.52     24.92 o 
  -1 -14   5       16.96       10.33     14.92 o 
   0 -14   5       42.84       48.80     20.77 o 
   1 -14   5       30.61       56.59     25.78 o 
   2 -14   5       63.31       82.20     28.03 o 
   3 -14   5        4.68       20.59     23.53 o 
  -3 -13   5        0.86        1.64     12.17 o 
  -2 -13   5       52.59       55.12     17.48 o 
  -1 -13   5        2.20        0.91     13.00 o 
   0 -13   5      103.44      124.77     28.21 o 
   1 -13   5       52.72       78.74     27.00 o 
   2 -13   5        6.68       21.98     17.82 o 
   3 -13   5       97.32       81.85     21.46 o 
   4 -13   5        0.17        0.87     22.50 o 
  -4 -12   5      117.08      122.86     24.23 o 
  -3 -12   5        6.12       15.73     14.22 o 
  -2 -12   5       61.26       62.91     13.94 o 
  -1 -12   5       39.77       41.71     15.69 o 
   0 -12   5        1.60       12.81     13.80 o 
   1 -12   5       60.35       73.54     21.11 o 
   2 -12   5       38.05       30.63     18.00 o 
   3 -12   5       21.30       31.67     18.00 o 
   4 -12   5       20.88       11.12     13.80 o 
   5 -12   5        0.72        2.43     11.67 o 
  -5 -11   5        4.18      -10.50     15.25 o 
  -4 -11   5       80.06       54.57     18.10 o 
  -3 -11   5        5.22       22.84     16.96 o 
  -2 -11   5      111.97       95.35     13.19 o 
  -1 -11   5       77.50       72.53     15.74 o 
   0 -11   5       73.56       90.93     15.71 o 
   1 -11   5      118.71       91.89     24.57 o 
   2 -11   5       43.46       78.39     24.57 o 
   3 -11   5       86.54       76.01     13.34 o 
   4 -11   5       30.49       46.21     14.80 o 
   5 -11   5       16.81        9.57     12.51 o 
  -5 -10   5       39.98       41.61     13.30 o 
  -4 -10   5       94.32      103.54     15.49 o 
  -3 -10   5       24.02       49.08     12.96 o 
  -2 -10   5       88.70       97.10     11.88 o 
  -1 -10   5      102.92       91.28     11.75 o 
   0 -10   5      201.07      173.76     16.88 o 
   1 -10   5      467.84      470.35     20.70 o 
   2 -10   5        1.34        9.10     10.75 o 
   3 -10   5      450.60      471.78     23.70 o 
   4 -10   5       96.64      106.38     15.11 o 
   5 -10   5       41.13       50.61     15.42 o 
   6 -10   5       41.26       46.09     15.46 o 
  -6  -9   5        5.44       -3.91     23.97 o 
  -5  -9   5       53.70       62.82     23.36 o 
  -4  -9   5       38.96       51.57     18.86 o 
  -3  -9   5      292.13      276.61     20.43 o 
  -2  -9   5      450.98      457.84     26.65 o 
  -1  -9   5       36.91       42.17     11.81 o 
   0  -9   5      144.06      163.62     11.15 o 
   1  -9   5      123.82      127.21     13.41 o 
   2  -9   5      416.29      389.54     19.02 o 
   3  -9   5        6.52        4.40     11.12 o 
   4  -9   5       24.18       37.90     17.82 o 
   5  -9   5       67.40       70.43     19.38 o 
   6  -9   5        0.14       -7.09     15.40 o 
  -6  -8   5        1.29        4.67     22.50 o 
  -5  -8   5        0.85       38.24     18.69 o 
  -4  -8   5      130.51      115.60     21.11 o 
  -3  -8   5       54.69       85.97     30.63 o 
  -2  -8   5     1052.10      985.86     27.96 o 
  -1  -8   5      229.55      217.20     14.25 o 
   0  -8   5      543.77      541.68     14.16 o 
   1  -8   5      173.61      173.42      7.98 o 
   2  -8   5       77.01      107.12     22.32 o 
   3  -8   5      265.53      231.02     27.17 o 
   4  -8   5       63.83       58.84     18.00 o 
   5  -8   5        1.04       -7.09     15.06 o 
   6  -8   5       21.32        2.94     21.11 o 
   7  -8   5        2.67       10.21     22.32 o 
  -7  -7   5        2.07        5.54     20.42 o 
  -6  -7   5        1.16       17.48     17.13 o 
  -5  -7   5       21.51       19.55     15.40 o 
  -4  -7   5      102.52      107.81     18.86 o 
  -3  -7   5        1.10       -4.09      9.81 o 
  -2  -7   5       86.54       80.66     11.28 o 
  -1  -7   5      713.77      665.42     21.11 o 
   0  -7   5        9.24        8.72      8.30 o 
   1  -7   5      250.03      237.32     11.47 o 
   2  -7   5      344.81      134.13     92.84 o 
   3  -7   5      140.79      136.36     24.40 o 
   4  -7   5      225.47      225.65     23.71 o 
   5  -7   5       15.70        3.81     20.25 o 
   6  -7   5       23.80       29.42     23.02 o 
   7  -7   5        2.47       -2.42     17.30 o 
  -7  -6   5       12.38       29.42     23.53 o 
  -6  -6   5       13.98       32.53     20.59 o 
  -5  -6   5        1.73        3.63     19.38 o 
  -4  -6   5        6.33       14.36     13.67 o 
  -3  -6   5      235.75      203.97     14.36 o 
  -2  -6   5       42.07       19.67      8.44 o 
  -1  -6   5      436.07      477.18     16.33 o 
   0  -6   5      477.64      420.20     15.27 o 
   1  -6   5       27.85       43.57      7.67 o 
   2  -6   5       21.75       15.85      5.09 o 
   3  -6   5        5.82        9.52     13.15 o 
   4  -6   5       12.10       51.39     21.46 o 
   5  -6   5       10.16       16.27     20.94 o 
   6  -6   5       16.45       15.57     16.27 o 
   7  -6   5        5.04       19.21     18.34 o 
  -7  -5   5       30.97       15.92     14.71 o 
  -6  -5   5        9.78        9.86     19.21 o 
  -5  -5   5       98.54      106.60     23.02 o 
  -4  -5   5      399.66      412.54     27.34 o 
  -3  -5   5        5.32       14.28      6.22 o 
  -2  -5   5      735.70      713.13     19.50 o 
  -1  -5   5       58.44       65.81      8.19 o 
   0  -5   5      424.54      461.36     15.66 o 
   1  -5   5     3052.43     3168.61     34.22 o 
   2  -5   5       23.56       21.99      5.39 o 
   3  -5   5     2082.08     2124.49     57.45 o 
   4  -5   5       43.20       31.67     20.59 o 
   5  -5   5       48.40       87.39     23.88 o 
   6  -5   5       54.67       57.45     23.02 o 
   7  -5   5        0.03        7.09     17.65 o 
  -8  -4   5        1.46       -4.15     14.02 o 
  -7  -4   5        0.04      -11.94     18.86 o 
  -6  -4   5       75.48       77.87     17.65 o 
  -5  -4   5       55.68       80.99     20.77 o 
  -4  -4   5       69.39       76.15      9.96 o 
  -3  -4   5      492.24      508.71     19.18 o 
  -2  -4   5     1259.10     1328.82     20.40 o 
  -1  -4   5      306.04      294.21     12.28 o 
   0  -4   5       91.82       94.53      8.38 o 
   1  -4   5       54.75       52.54      8.22 o 
   2  -4   5     1860.79     1690.24     54.16 o 
   3  -4   5      216.65      248.31     22.58 o 
   4  -4   5      399.48      362.71     29.76 o 
   5  -4   5       40.60       84.10     24.23 o 
   6  -4   5        0.17       -4.67     21.80 o 
   7  -4   5        9.25       20.77     24.05 o 
  -8  -3   5        0.45        4.50     14.88 o 
  -7  -3   5       97.71      127.02     21.28 o 
  -6  -3   5       29.05       29.24     19.04 o 
  -5  -3   5       26.25       41.41     10.22 o 
  -4  -3   5      242.66      252.25     13.91 o 
  -3  -3   5       80.22      163.09     18.83 o 
  -2  -3   5     1760.30     1808.44     72.90 o 
  -1  -3   5       42.09       53.35      8.02 o 
   0  -3   5     1352.90     1345.06     30.11 o 
   1  -3   5       72.35      157.41     10.03 o 
   2  -3   5      175.96      190.59     10.90 o 
   3  -3   5       53.50       70.40      9.80 o 
   4  -3   5        1.67       -3.11     13.32 o 
   5  -3   5        5.86        3.63     20.59 o 
   6  -3   5        0.30        2.60     21.28 o 
   7  -3   5       16.65       22.15     23.88 o 
  -8  -2   5        4.04        0.52     14.54 o 
  -7  -2   5        3.89        8.83     14.36 o 
  -6  -2   5        2.44       27.85      9.40 o 
  -5  -2   5      137.34      199.62     15.09 o 
  -4  -2   5      264.00      318.71     15.56 o 
  -3  -2   5        8.66       25.58      9.18 o 
  -2  -2   5      766.96      737.21     15.67 o 
  -1  -2   5      346.73      331.37     11.65 o 
   0  -2   5      566.37      696.38     16.86 o 
   1  -2   5      231.87      181.56     10.64 o 
   2  -2   5      978.90      904.45     21.39 o 
   3  -2   5      171.05      208.83     14.07 o 
   4  -2   5      322.36      251.79     15.55 o 
   5  -2   5        0.14       23.19     22.84 o 
   6  -2   5      135.23      114.38     22.67 o 
   7  -2   5        6.01       -1.04     22.15 o 
  -7  -1   5       11.35       22.86     11.51 o 
  -6  -1   5       57.68       79.29     13.39 o 
  -5  -1   5       51.26       41.83     12.72 o 
  -4  -1   5       30.31       51.64     11.13 o 
  -3  -1   5     2264.03     2368.00     36.18 o 
  -2  -1   5      568.79      548.20     10.56 o 
  -1  -1   5     2217.24     2329.97     95.78 o 
   0  -1   5      599.51      583.31     16.45 o 
   1  -1   5     1690.78     1721.16     28.32 o 
   2  -1   5      350.87      327.98     15.38 o 
   3  -1   5       82.29       82.60     11.10 o 
   4  -1   5      517.91      435.85     28.81 o 
   5  -1   5        3.83       20.42     16.44 o 
   6  -1   5       20.31       16.61     16.79 o 
   7  -1   5       13.26       15.75     18.34 o 
  -8   0   5        5.36        0.17     16.27 o 
  -7   0   5       52.40       60.21     13.58 o 
  -6   0   5        1.37        7.79     12.06 o 
  -5   0   5       54.41       62.32     11.77 o 
  -4   0   5       65.34       61.01     10.93 o 
  -3   0   5      455.98      469.27     19.90 o 
  -2   0   5      406.66      314.03     14.90 o 
  -1   0   5      473.86      537.46     14.21 o 
   0   0   5     1632.18     1681.64     27.25 o 
   1   0   5       82.27      111.75     30.72 o 
   2   0   5       35.91       11.07     14.36 o 
   3   0   5      108.07      109.56     13.45 o 
   4   0   5       82.25       91.54     19.55 o 
   5   0   5        0.83        9.69     15.75 o 
   6   0   5        2.49        5.36     16.96 o 
   7   0   5       14.29        8.48     15.92 o 
  -8   1   5        6.66       17.13     18.69 o 
  -7   1   5        0.34       -0.78     12.58 o 
  -6   1   5      148.68      155.26     15.64 o 
  -5   1   5        6.17        7.65     12.10 o 
  -4   1   5       54.93       58.89     11.96 o 
  -3   1   5       48.34       46.58     11.85 o 
  -2   1   5      257.43      184.79     43.12 o 
  -1   1   5       15.05       11.94     11.07 o 
   0   1   5     1320.05     1339.73     39.45 o 
   1   1   5       52.41       44.47     17.30 o 
   2   1   5     1804.37     1616.60     44.65 o 
   3   1   5       69.71       80.47     19.55 o 
   4   1   5      196.49      216.31     23.02 o 
   5   1   5       52.65       90.78     16.64 o 
   6   1   5       22.13        7.09     15.75 o 
  -8   2   5        0.51       16.44     18.00 o 
  -7   2   5       46.81       27.69     18.00 o 
  -6   2   5        5.30       11.88     11.61 o 
  -5   2   5        7.88       19.40     12.72 o 
  -4   2   5      197.34      199.85     15.77 o 
  -3   2   5      166.45      212.20     15.17 o 
  -2   2   5     1077.21     1098.46     27.40 o 
  -1   2   5      106.23      101.07     11.93 o 
   0   2   5      433.04      403.54     27.17 o 
   1   2   5       22.88       49.49     15.57 o 
   2   2   5      110.05      118.36     21.63 o 
   3   2   5      254.72      337.79     30.11 o 
   4   2   5       57.35       56.93     22.50 o 
   5   2   5        6.17       -6.40     20.77 o 
   6   2   5        5.93       30.11     20.94 o 
  -8   3   5        4.30       13.67     24.23 o 
  -7   3   5        4.46        7.44     22.32 o 
  -6   3   5       16.35       24.61     13.60 o 
  -5   3   5      158.71      156.26     23.02 o 
  -4   3   5      117.16      138.54     14.00 o 
  -3   3   5       59.70       74.54     11.79 o 
  -2   3   5      823.06      830.20     27.25 o 
  -1   3   5      406.23      348.17     27.69 o 
   0   3   5       28.38       42.05     19.38 o 
   1   3   5       53.49       66.28     21.63 o 
   2   3   5      120.57       88.43     23.02 o 
   3   3   5       14.91       25.26     22.50 o 
   4   3   5      231.70      220.29     27.00 o 
   5   3   5       22.82       19.55     18.34 o 
  -7   4   5        1.95        4.15     17.65 o 
  -6   4   5       61.18       44.30     24.05 o 
  -5   4   5      106.17      113.90     16.62 o 
  -4   4   5       12.30       25.25     12.46 o 
  -3   4   5      685.21      738.46     31.67 o 
  -2   4   5      377.63      364.26     21.57 o 
  -1   4   5      600.42      595.11     35.13 o 
   0   4   5      864.66      750.16     37.38 o 
   1   4   5      177.36      160.59     25.61 o 
   2   4   5      608.48      545.79     38.42 o 
   3   4   5      167.08      174.43     24.75 o 
   4   4   5      287.12      279.12     34.78 o 
   5   4   5      113.49      153.49     32.01 o 
  -7   5   5       11.70       15.40     19.21 o 
  -6   5   5        2.79        9.00     23.88 o 
  -5   5   5        8.29       30.94     14.71 o 
  -4   5   5      192.68      183.25     17.77 o 
  -3   5   5       25.26       12.35     13.23 o 
  -2   5   5      109.90      115.68     18.16 o 
  -1   5   5       30.67       28.55     16.44 o 
   0   5   5      197.06      191.22     24.75 o 
   1   5   5       30.29        9.86     22.67 o 
   2   5   5        0.15       10.90     17.13 o 
   3   5   5       12.36      -17.65     22.50 o 
   4   5   5        3.48       -9.00     24.92 o 
   5   5   5       37.03       57.97     23.88 o 
  -7   6   5        0.35       -2.77     18.17 o 
  -6   6   5       30.60       18.34     25.09 o 
  -5   6   5        2.65       18.55     14.21 o 
  -4   6   5        2.31        9.78     11.94 o 
  -3   6   5      192.10      204.15     18.83 o 
  -2   6   5      136.27      130.05     17.36 o 
  -1   6   5      141.83      150.55     27.86 o 
   0   6   5       85.72       84.10     27.34 o 
   1   6   5       97.96      115.08     26.82 o 
   2   6   5      141.21      198.66     31.67 o 
   3   6   5        7.67       -4.67     24.40 o 
   4   6   5       27.60       35.47     21.98 o 
  -6   7   5       11.63       -3.63     22.84 o 
  -5   7   5        3.73        5.54     23.19 o 
  -4   7   5        2.09       -1.98     12.66 o 
  -3   7   5       14.62       21.44     13.45 o 
  -2   7   5      267.03      303.68     23.61 o 
  -1   7   5       10.16       12.98     17.13 o 
   0   7   5      336.84      356.13     37.38 o 
   1   7   5       32.22       21.11     25.44 o 
   2   7   5       20.36        5.88     24.57 o 
   3   7   5       86.10       95.18     24.92 o 
  -5   8   5        6.40       -3.81     16.79 o 
  -4   8   5       60.44       59.40     19.55 o 
  -3   8   5       18.91       21.55     13.92 o 
  -2   8   5       29.57       40.79     15.50 o 
  -1   8   5      125.34      105.73     23.36 o 
   0   8   5        7.13       -2.94     18.34 o 
   1   8   5       66.75       51.22     22.84 o 
   2   8   5        7.48       -3.63     23.02 o 
  -4   9   5        7.38      -13.15     21.98 o 
  -3   9   5      138.07      129.61     18.92 o 
  -2   9   5        4.08      -18.52     21.98 o 
  -1   9   5       47.20       37.72     26.65 o 
   0   9   5       43.65       63.16     23.02 o 
   1   9   5        0.16       10.38     27.00 o 
  -1  10   5        9.06       21.98     27.00 o 
  -2 -14   6       21.31       21.59     14.34 o 
  -1 -14   6       16.62       -1.70     13.15 o 
   0 -14   6       12.84       19.38     19.04 o 
   1 -14   6       20.53        7.96     24.40 o 
   2 -14   6        0.07        9.00     23.36 o 
   3 -14   6        5.98       -1.21     17.82 o 
  -3 -13   6       15.01       16.87     12.05 o 
  -2 -13   6       34.07       30.23     15.98 o 
  -1 -13   6        0.83        8.15     14.93 o 
   0 -13   6        0.83        3.11     16.61 o 
   1 -13   6       34.95       32.53     19.90 o 
   2 -13   6        3.32       27.86     24.05 o 
   3 -13   6        2.07        0.00     18.00 o 
   4 -13   6       14.49        6.06     17.13 o 
  -4 -12   6        1.69        2.55     11.97 o 
  -3 -12   6        1.89       14.89     11.34 o 
  -2 -12   6       18.23       23.84     11.82 o 
  -1 -12   6      130.16      157.49     17.16 o 
   0 -12   6        2.14        6.89     11.69 o 
   1 -12   6        0.77       17.82     22.32 o 
   2 -12   6       39.91       61.26     25.44 o 
   3 -12   6       45.19       62.64     24.40 o 
   4 -12   6        1.87        7.35     12.63 o 
   5 -12   6       16.43       26.18     12.87 o 
  -5 -11   6        0.07       -1.14     14.89 o 
  -4 -11   6       15.60        8.74     12.71 o 
  -3 -11   6       91.06       63.31     11.88 o 
  -2 -11   6       45.57       43.94     10.53 o 
  -1 -11   6      669.64      655.95     21.39 o 
   0 -11   6       51.97       60.25     13.10 o 
   1 -11   6      427.17      457.19     37.38 o 
   2 -11   6       24.62       50.70     18.86 o 
   3 -11   6       24.39       43.28     11.87 o 
   4 -11   6       68.88       66.09     16.01 o 
   5 -11   6        8.44       15.12     12.55 o 
  -5 -10   6        0.14       -1.04     13.50 o 
  -4 -10   6       13.06       35.91     14.03 o 
  -3 -10   6       28.78       24.73     12.51 o 
  -2 -10   6        2.99        2.70     10.68 o 
  -1 -10   6      105.73      108.41     14.31 o 
   0 -10   6      163.68      145.13     12.30 o 
   1 -10   6       56.35       66.45     19.90 o 
   2 -10   6        4.64        7.34     11.01 o 
   3 -10   6       12.25       45.43     13.41 o 
   4 -10   6        0.70        5.54     16.61 o 
   5 -10   6       27.17       15.92     18.17 o 
   6 -10   6        0.06        4.25     11.78 o 
  -6  -9   6        1.77       -9.52     15.57 o 
  -5  -9   6       65.51       70.95     25.96 o 
  -4  -9   6       11.07       12.57     13.98 o 
  -3  -9   6        4.84       11.88     10.31 o 
  -2  -9   6      164.57      147.69     14.92 o 
  -1  -9   6       17.70       16.41     11.90 o 
   0  -9   6      104.87      100.15     13.15 o 
   1  -9   6      263.17      264.75     10.04 o 
   2  -9   6      159.30      113.69     20.77 o 
   3  -9   6      150.05      190.35     24.75 o 
   4  -9   6        0.48       15.75     21.98 o 
   5  -9   6       81.83       51.91     24.75 o 
   6  -9   6        7.90        7.96     24.75 o 
  -6  -8   6       39.02        5.02     21.98 o 
  -5  -8   6        8.55       15.40     19.55 o 
  -4  -8   6       89.96       89.16     15.80 o 
  -3  -8   6       64.19       57.70     14.01 o 
  -2  -8   6       15.30       21.99     10.19 o 
  -1  -8   6      120.44      123.40     12.42 o 
   0  -8   6        0.55       26.25      9.31 o 
   1  -8   6      137.38      143.63     11.36 o 
   2  -8   6       50.81       58.14     17.13 o 
   3  -8   6       17.48       59.01     22.67 o 
   4  -8   6      148.72      157.13     29.42 o 
   5  -8   6        0.27       11.77     16.27 o 
   6  -8   6        6.32        7.61     17.30 o 
  -7  -7   6        3.59       -4.85     20.77 o 
  -6  -7   6        1.79        0.17     19.90 o 
  -5  -7   6       64.39       57.62     18.34 o 
  -4  -7   6        0.38       -8.94     11.85 o 
  -3  -7   6        2.84       10.38     11.80 o 
  -2  -7   6      131.24      124.20     11.67 o 
  -1  -7   6      621.61      639.06     21.07 o 
   0  -7   6      130.43      124.38     11.71 o 
   1  -7   6      146.82      152.80     10.95 o 
   2  -7   6       38.88       24.05     14.88 o 
   3  -7   6      210.80      241.05     24.75 o 
   4  -7   6       13.59       29.42     22.67 o 
   5  -7   6      122.24      130.65     27.51 o 
   6  -7   6        2.28        3.81     17.13 o 
   7  -7   6        2.19       -9.34     23.36 o 
  -7  -6   6        0.39       -2.25     13.84 o 
  -6  -6   6       55.55       45.86     21.98 o 
  -5  -6   6       14.31       33.05     15.75 o 
  -4  -6   6        2.05       -8.78      9.70 o 
  -3  -6   6       66.01       42.92     10.05 o 
  -2  -6   6      114.45      124.25     10.76 o 
  -1  -6   6     1445.18     1474.25     28.27 o 
   0  -6   6        4.03        3.88      8.06 o 
   1  -6   6     2292.39     2432.38     32.52 o 
   2  -6   6      238.26      285.08     10.75 o 
   3  -6   6       57.10       84.62     18.34 o 
   4  -6   6      181.60      174.43     23.71 o 
   5  -6   6        0.14        6.40     22.15 o 
   6  -6   6       26.26       33.22     24.40 o 
   7  -6   6        0.22      -11.94     16.61 o 
  -7  -5   6        3.00       -1.56     19.55 o 
  -6  -5   6        1.91        5.71     19.73 o 
  -5  -5   6       42.25       25.61     19.38 o 
  -4  -5   6       42.71       71.99     15.57 o 
  -3  -5   6      466.73      396.41     11.86 o 
  -2  -5   6       55.53       35.93      9.49 o 
  -1  -5   6     1592.04     1646.47     29.06 o 
   0  -5   6        7.55       51.45      8.33 o 
   1  -5   6       32.12       29.62     11.59 o 
   2  -5   6       88.06       97.90      8.48 o 
   3  -5   6       33.57       58.14     16.79 o 
   4  -5   6        3.79        4.85     15.57 o 
   5  -5   6        0.83        1.56     16.44 o 
   6  -5   6       11.19       10.90     18.00 o 
   7  -5   6       11.93        1.73     24.05 o 
  -8  -4   6       10.90       18.86     16.96 o 
  -7  -4   6        1.29        4.50     14.54 o 
  -6  -4   6        2.43        6.23     14.19 o 
  -5  -4   6       62.86      104.52     18.69 o 
  -4  -4   6       20.58       20.27      8.52 o 
  -3  -4   6       36.10       52.49      7.13 o 
  -2  -4   6      910.04      865.04     20.57 o 
  -1  -4   6       73.82      195.38     17.56 o 
   0  -4   6     1916.68     1925.33     38.42 o 
   1  -4   6       23.69       21.21      6.97 o 
   2  -4   6      837.89      781.93     19.07 o 
   3  -4   6      177.73      171.32     18.69 o 
   4  -4   6       24.36       38.76     22.50 o 
   5  -4   6      342.45      315.81     30.46 o 
   6  -4   6       23.22       17.30     18.17 o 
   7  -4   6        0.85      -17.65     20.77 o 
  -8  -3   6        4.16       -6.06     20.07 o 
  -7  -3   6       78.75      108.67     24.05 o 
  -6  -3   6      108.21      116.98     23.19 o 
  -5  -3   6      133.99      219.86     16.25 o 
  -4  -3   6      322.82      377.26     17.02 o 
  -3  -3   6        6.10        7.03      8.10 o 
  -2  -3   6      211.08      194.63      8.90 o 
  -1  -3   6      216.89      212.87     11.23 o 
   0  -3   6     1825.76     2018.53     49.23 o 
   1  -3   6     1833.57     1778.34     63.25 o 
   2  -3   6      512.05      528.42     18.17 o 
   3  -3   6      271.98      306.22     15.51 o 
   4  -3   6      119.43      113.86     24.05 o 
   5  -3   6        9.84       69.22     19.73 o 
   6  -3   6       10.01       18.34     22.67 o 
   7  -3   6        6.50        2.08     22.67 o 
  -8  -2   6       11.82       -2.08     19.90 o 
  -7  -2   6       22.01        6.23     17.13 o 
  -6  -2   6        9.42        5.19     10.71 o 
  -5  -2   6      443.89      348.71     18.47 o 
  -4  -2   6      205.89      167.36     13.33 o 
  -3  -2   6      383.33      371.45     10.69 o 
  -2  -2   6      771.37      733.46     29.43 o 
  -1  -2   6      991.19      966.22     19.73 o 
   0  -2   6      402.26      364.43     13.33 o 
   1  -2   6      208.68      220.85     12.43 o 
   2  -2   6      404.52      422.85     17.74 o 
   3  -2   6      694.18      674.09     22.84 o 
   4  -2   6       14.82       15.06     21.46 o 
   5  -2   6       30.57       18.00     17.65 o 
   6  -2   6       16.73       14.54     17.48 o 
   7  -2   6       16.28        5.71     15.92 o 
  -7  -1   6       25.98       16.29     11.65 o 
  -6  -1   6       23.60       33.26     12.90 o 
  -5  -1   6      135.52      129.62     15.20 o 
  -4  -1   6       44.53       67.89     12.96 o 
  -3  -1   6      141.28      146.27     12.12 o 
  -2  -1   6      578.35      566.88     11.75 o 
  -1  -1   6       10.05       65.96      7.62 o 
   0  -1   6      621.67      589.30     25.35 o 
   1  -1   6      552.65      514.49     23.97 o 
   2  -1   6       22.45       24.42      9.09 o 
   3  -1   6       12.34        2.16     10.90 o 
   4  -1   6       41.90       48.74     13.28 o 
   5  -1   6       31.46        2.94     15.23 o 
   6  -1   6        2.20       -8.65     21.11 o 
  -8   0   6        3.35       -4.85     15.40 o 
  -7   0   6       30.75       15.60     12.26 o 
  -6   0   6        0.52        4.84     10.77 o 
  -5   0   6       91.07       68.95     14.50 o 
  -4   0   6      335.37      351.86     32.62 o 
  -3   0   6      124.91       91.17     10.89 o 
  -2   0   6      176.77      174.09     17.58 o 
  -1   0   6      832.74      884.74     19.75 o 
   0   0   6      466.40      512.02     17.25 o 
   1   0   6       31.64       22.81      8.71 o 
   2   0   6       41.94       66.26     11.31 o 
   3   0   6        1.02       20.99     10.85 o 
   4   0   6       30.24       39.95     13.99 o 
   5   0   6        5.15       13.50     21.11 o 
   6   0   6       19.21       37.03     23.53 o 
  -8   1   6        3.92       10.38     22.32 o 
  -7   1   6       40.00       29.29     13.11 o 
  -6   1   6       22.48       28.99     11.88 o 
  -5   1   6       93.93       95.00     15.92 o 
  -4   1   6      227.74      220.21     17.42 o 
  -3   1   6      164.49      120.95     13.50 o 
  -2   1   6      562.74      581.06     15.79 o 
  -1   1   6      156.67      184.95     11.01 o 
   0   1   6      481.69      429.67     28.38 o 
   1   1   6      152.83      146.40     18.17 o 
   2   1   6      184.28      155.40     20.42 o 
   3   1   6      121.05      124.94     18.52 o 
   4   1   6       43.37       38.08     12.98 o 
   5   1   6      106.41      107.79     15.63 o 
   6   1   6       78.93       58.66     19.90 o 
  -8   2   6        1.44       -7.44     22.50 o 
  -7   2   6      137.75      131.86     24.05 o 
  -6   2   6       36.69       25.44     14.41 o 
  -5   2   6       42.30       47.89     14.21 o 
  -4   2   6      191.30      210.03     17.07 o 
  -3   2   6      151.79      136.54     15.20 o 
  -2   2   6      111.69      114.92     14.50 o 
  -1   2   6       68.07       58.84     16.09 o 
   0   2   6      221.41      226.00     25.09 o 
   1   2   6      931.05      933.24     41.88 o 
   2   2   6       92.39      132.73     21.46 o 
   3   2   6       84.33       77.52     23.36 o 
   4   2   6       31.95       47.76     17.82 o 
   5   2   6       22.44       25.44     23.02 o 
   6   2   6        1.67        5.19     14.71 o 
  -7   3   6       36.62       32.88     25.09 o 
  -6   3   6        0.62        0.32     12.54 o 
  -5   3   6      225.27      204.43     17.92 o 
  -4   3   6       34.95       23.48     11.18 o 
  -3   3   6       32.78       59.67     23.71 o 
  -2   3   6      816.28      787.29     27.65 o 
  -1   3   6      374.16      396.80     31.84 o 
   0   3   6      641.30      592.34     36.86 o 
   1   3   6       32.91       52.26     24.05 o 
   2   3   6      395.71      425.18     32.53 o 
   3   3   6      108.37      116.81     25.96 o 
   4   3   6       14.14        0.00     16.44 o 
   5   3   6        1.45        9.86     23.71 o 
  -7   4   6        2.24       -5.02     18.86 o 
  -6   4   6       15.80       34.43     15.45 o 
  -5   4   6       50.24       43.22     12.92 o 
  -4   4   6        9.12        8.37     14.72 o 
  -3   4   6      242.83      228.10     26.04 o 
  -2   4   6       80.42       52.71     12.93 o 
  -1   4   6        4.40       31.67     17.13 o 
   1   4   6      321.43      330.00     35.30 o 
   2   4   6      184.33      151.24     27.51 o 
   3   4   6       57.33       40.15     24.57 o 
   4   4   6        7.36       10.56     24.57 o 
   5   4   6       50.02       41.19     27.69 o 
  -7   5   6        1.45        0.17     25.78 o 
  -6   5   6        8.23        5.71     17.65 o 
  -5   5   6        0.35       -3.15     11.60 o 
  -4   5   6      147.33      168.83     20.94 o 
  -3   5   6       33.48       18.12     13.74 o 
  -2   5   6        9.10       40.21     15.27 o 
  -1   5   6       20.77       20.42     17.48 o 
   0   5   6      107.63      150.55     24.05 o 
   1   5   6       61.98       80.12     22.15 o 
   2   5   6      108.52      145.36     25.61 o 
   3   5   6       17.14       21.11     18.69 o 
   4   5   6        9.63        5.54     19.55 o 
  -6   6   6        9.22        0.35     19.04 o 
  -5   6   6      183.01      196.03     19.73 o 
  -4   6   6       46.97       36.67     14.08 o 
  -3   6   6      113.02      108.15     17.00 o 
  -2   6   6      243.12      267.62     20.39 o 
  -1   6   6        0.05      -14.19     15.75 o 
   0   6   6      135.77      122.00     27.86 o 
   1   6   6        0.64        7.96     18.86 o 
   2   6   6        1.16        3.63     24.92 o 
   3   6   6       13.38        1.04     24.57 o 
  -5   7   6       22.50       25.09     19.73 o 
  -4   7   6       48.34       58.85     17.28 o 
  -3   7   6       53.31       56.14     15.77 o 
  -2   7   6       16.48       32.19     18.69 o 
  -1   7   6       49.90       61.78     25.26 o 
   0   7   6       32.29       86.00     27.34 o 
   2   7   6        1.47      -14.88     19.21 o 
   3   7   6       25.11       24.92     27.17 o 
  -5   8   6        5.10        3.63     17.82 o 
  -4   8   6        2.07        7.15     13.68 o 
  -3   8   6        8.81       24.53     16.26 o 
  -2   8   6       45.02       51.91     26.48 o 
  -1   8   6       55.64       42.92     25.96 o 
   0   8   6        5.37       -0.35     17.82 o 
   1   8   6       44.27       34.78     27.69 o 
  -3   9   6       19.97       17.45     17.10 o 
  -2   9   6       48.56       64.03     28.03 o 
  -1   9   6        7.35       -4.33     17.82 o 
   0   9   6      110.53       83.06     29.07 o 
  -2 -14   7        1.38        9.91     16.01 o 
  -1 -14   7       15.29       10.56     17.48 o 
   0 -14   7       22.65       19.21     18.17 o 
   1 -14   7       24.13       44.13     27.00 o 
   2 -14   7       56.28       54.51     26.48 o 
   3 -14   7        0.66       -2.94     24.75 o 
  -3 -13   7        9.39       18.18     12.44 o 
  -2 -13   7        5.20       17.00     12.03 o 
  -1 -13   7        0.03        7.90     10.81 o 
   0 -13   7       36.94       18.34     18.52 o 
   1 -13   7       61.21       38.07     19.55 o 
   2 -13   7       19.87       25.96     24.75 o 
   3 -13   7       27.61       46.20     20.59 o 
   4 -13   7        0.26       -1.38     24.23 o 
  -4 -12   7       12.27       23.27     13.27 o 
  -3 -12   7       12.08        9.50      9.33 o 
  -2 -12   7        1.67       12.10      9.83 o 
  -1 -12   7       50.11       56.82     11.43 o 
   0 -12   7       19.15       15.57     17.48 o 
   1 -12   7        6.76       37.55     24.23 o 
   2 -12   7       39.31       45.34     24.75 o 
   3 -12   7       37.63       37.38     25.61 o 
   4 -12   7        7.41       13.15     18.69 o 
   5 -12   7        5.42       13.42     11.76 o 
  -5 -11   7       17.18       10.56     19.04 o 
  -4 -11   7       35.17       48.22     13.73 o 
  -3 -11   7       95.19      122.65     17.13 o 
  -2 -11   7        0.76       12.65     11.94 o 
  -1 -11   7      117.79      144.96     15.12 o 
   0 -11   7        2.54       11.29      9.75 o 
   1 -11   7       21.45       44.13     24.57 o 
   2 -11   7       39.77       64.37     20.59 o 
   3 -11   7       11.30       17.28     10.81 o 
   4 -11   7       24.05       42.71     15.31 o 
   5 -11   7       16.11       34.55     12.08 o 
  -5 -10   7        0.19       -8.83     22.50 o 
  -4 -10   7       83.14       54.77     14.50 o 
  -3 -10   7        1.56        3.95     10.34 o 
  -2 -10   7       41.80       44.38     27.95 o 
  -1 -10   7       51.34       41.84     10.91 o 
   0 -10   7       93.17      113.79     13.71 o 
   1 -10   7      255.75      242.61     26.30 o 
   2 -10   7        9.68       14.71     17.13 o 
   3 -10   7      158.85      129.27     23.19 o 
   4 -10   7       34.69       27.17     19.04 o 
   5 -10   7        6.72       18.69     23.71 o 
   6 -10   7       24.41       -2.60     18.00 o 
  -6  -9   7        2.02        1.56     16.79 o 
  -5  -9   7       43.02        9.34     15.23 o 
  -4  -9   7       48.95       49.72     13.11 o 
  -3  -9   7       44.50       38.81     13.84 o 
  -2  -9   7      115.52      113.12     13.89 o 
  -1  -9   7      181.85      160.79     13.48 o 
   0  -9   7       12.73       14.67      9.79 o 
   1  -9   7       24.92       38.94     16.96 o 
   2  -9   7      271.01      290.37     28.03 o 
   3  -9   7        4.34       49.66     24.23 o 
   4  -9   7       50.47       50.88     24.40 o 
   5  -9   7        0.24       -7.96     17.82 o 
   6  -9   7        0.92        6.40     19.73 o 
  -6  -8   7        1.30       13.32     20.94 o 
  -5  -8   7        3.38        8.83     15.57 o 
  -4  -8   7        0.16       -1.13     10.30 o 
  -3  -8   7       54.18       59.08     12.14 o 
  -2  -8   7      100.30      115.02     12.41 o 
  -1  -8   7       27.68       35.01      9.10 o 
   0  -8   7      490.28      471.79     18.37 o 
   1  -8   7        1.40        7.47      7.79 o 
   2  -8   7       32.35       35.13     16.96 o 
   3  -8   7       11.28       37.55     24.23 o 
   4  -8   7        0.10       14.71     17.82 o 
   5  -8   7        9.08       13.50     17.13 o 
   6  -8   7        0.09       23.19     19.21 o 
  -7  -7   7        1.09       -3.63     13.84 o 
  -6  -7   7        9.51       14.36     21.28 o 
  -5  -7   7        7.74        9.69     20.07 o 
  -4  -7   7       55.01       39.88     11.32 o 
  -3  -7   7        0.57        8.51      8.47 o 
  -2  -7   7       46.40       51.48     10.72 o 
  -1  -7   7      263.72      261.94     14.88 o 
   0  -7   7      405.98      377.83     16.67 o 
   1  -7   7      365.98      378.50     15.87 o 
   2  -7   7        1.22        5.88     20.25 o 
   3  -7   7      197.87      168.89     26.48 o 
   4  -7   7        9.93        0.35     16.61 o 
   5  -7   7        4.87       11.42     23.53 o 
   6  -7   7       11.58       17.13     24.23 o 
  -7  -6   7        7.48        5.88     19.90 o 
  -6  -6   7       14.09        5.54     20.42 o 
  -5  -6   7      102.27       55.55     21.46 o 
  -4  -6   7      104.63      124.23     19.64 o 
  -3  -6   7      766.84      792.58     24.51 o 
  -2  -6   7      121.36      145.35     13.26 o 
  -1  -6   7      240.83      222.29     16.70 o 
   0  -6   7        3.57       -0.03      7.44 o 
   1  -6   7       14.35       24.23      8.00 o 
   2  -6   7      798.53      818.51     37.38 o 
   3  -6   7       26.87       57.11     18.34 o 
   4  -6   7      307.37      341.94     33.92 o 
   5  -6   7       20.96       16.27     22.84 o 
   6  -6   7        0.02      -13.15     16.61 o 
  -7  -5   7       24.54       23.19     21.46 o 
  -6  -5   7       22.99       21.28     15.92 o 
  -5  -5   7        2.02        5.19     18.86 o 
  -4  -5   7      137.03       96.90     12.72 o 
  -3  -5   7        0.38        7.26      6.90 o 
  -2  -5   7      199.43      201.24     12.94 o 
  -1  -5   7        2.26        5.32      8.74 o 
   0  -5   7      187.69      216.13     12.71 o 
   1  -5   7      261.73      256.42     12.38 o 
   2  -5   7       35.58       58.56      9.03 o 
   3  -5   7      221.30      218.21     27.51 o 
   4  -5   7      345.96      357.86     30.98 o 
   5  -5   7        3.14        1.56     20.77 o 
   6  -5   7       42.56       62.30     24.75 o 
  -7  -4   7       13.64       17.65     15.92 o 
  -6  -4   7      127.28      107.63     19.38 o 
  -5  -4   7      204.28      186.54     27.00 o 
  -4  -4   7      276.75      265.51     16.43 o 
  -3  -4   7        1.65       14.96      7.32 o 
  -2  -4   7       37.14       20.89      8.00 o 
  -1  -4   7      376.11      347.75     14.48 o 
   0  -4   7       50.69       56.16      9.78 o 
   1  -4   7       92.58       58.72     10.04 o 
   2  -4   7      112.92      121.85     11.37 o 
   3  -4   7       29.35       26.30     18.00 o 
   4  -4   7        7.45       89.81     21.11 o 
   5  -4   7       23.08      109.02     27.86 o 
   6  -4   7       14.86       19.04     18.52 o 
  -8  -3   7        0.58        6.40     20.94 o 
  -7  -3   7       41.22       36.69     16.09 o 
  -6  -3   7       89.85       46.90     21.28 o 
  -5  -3   7        7.92       15.16     11.14 o 
  -4  -3   7       84.97       76.80     12.56 o 
  -3  -3   7      610.00      674.74     24.87 o 
  -2  -3   7       52.75       67.44     15.57 o 
  -1  -3   7        1.18        0.15      7.87 o 
   0  -3   7     1525.17     1567.94     28.57 o 
   1  -3   7       65.76      162.43     20.85 o 
   2  -3   7       90.41       89.99     11.26 o 
   3  -3   7       72.32      115.73     13.42 o 
   4  -3   7        2.44       24.40     17.13 o 
   5  -3   7       85.04       77.01     20.59 o 
   6  -3   7        0.84       11.42     17.48 o 
  -8  -2   7        1.81        0.87     19.21 o 
  -7  -2   7       81.89       87.39     23.53 o 
  -6  -2   7      166.92      200.05     21.54 o 
  -5  -2   7       14.45       30.35     13.20 o 
  -4  -2   7      170.52      150.46     14.19 o 
  -3  -2   7        6.26        6.78      5.74 o 
  -2  -2   7      721.36      786.15     26.22 o 
  -1  -2   7      126.90      126.58     11.51 o 
   0  -2   7        3.70       32.54      9.01 o 
   1  -2   7      428.59      471.00     18.53 o 
   2  -2   7      127.33      129.29     13.77 o 
   3  -2   7       61.59       64.05     13.03 o 
   4  -2   7        0.69       36.34     23.88 o 
   5  -2   7        1.48        8.13     16.27 o 
   6  -2   7       12.49       33.57     23.02 o 
  -8  -1   7        2.74       11.07     20.59 o 
  -7  -1   7        2.52        5.02     14.71 o 
  -6  -1   7      133.86      125.24     16.68 o 
  -5  -1   7       36.91       26.01     13.77 o 
  -4  -1   7       94.64       68.76     12.63 o 
  -3  -1   7      115.31      105.43     12.75 o 
  -2  -1   7       37.75       31.92      6.22 o 
  -1  -1   7      243.39      237.56     12.59 o 
   0  -1   7      125.56      130.48     12.05 o 
   1  -1   7        2.29        8.50      7.81 o 
   2  -1   7      185.59      164.64     13.94 o 
   3  -1   7        8.02       11.69     12.54 o 
   4  -1   7       67.20       83.93     19.55 o 
   5  -1   7        9.97       10.90     21.11 o 
   6  -1   7        4.89       24.57     22.67 o 
  -8   0   7        1.25        1.04     16.61 o 
  -7   0   7        8.18       21.45     14.74 o 
  -6   0   7        0.20      -11.84     10.50 o 
  -5   0   7        2.88       15.26     11.86 o 
  -4   0   7      161.91      180.73     16.66 o 
  -3   0   7        0.89        2.88     10.28 o 
  -2   0   7       33.93       36.37      6.65 o 
  -1   0   7      420.25      487.76     16.29 o 
   0   0   7      646.68      657.79     20.86 o 
   1   0   7      450.11      491.68     20.89 o 
   2   0   7       40.02       19.05     12.41 o 
   3   0   7      164.13      176.35     15.48 o 
   4   0   7       76.28      114.15     17.38 o 
   5   0   7        7.95       21.80     23.36 o 
   6   0   7        3.34       10.56     15.75 o 
  -7   1   7        0.07       15.49     13.26 o 
  -6   1   7       30.70       27.24     13.31 o 
  -5   1   7       40.36       40.90     12.74 o 
  -4   1   7       14.13       13.74     12.27 o 
  -3   1   7       10.34       11.87     11.45 o 
  -2   1   7        3.14        7.08     12.01 o 
  -1   1   7       30.82       31.75      9.57 o 
   0   1   7       88.93       81.59     11.06 o 
   1   1   7        2.41       -6.23     18.69 o 
   2   1   7      338.64      363.22     27.34 o 
   3   1   7        0.27        7.84     14.04 o 
   4   1   7       30.60       41.67     16.96 o 
   5   1   7        6.76        2.25     14.54 o 
  -7   2   7        0.34        6.79     15.40 o 
  -6   2   7        0.37        5.78     11.08 o 
  -5   2   7       28.21       23.34     18.52 o 
  -4   2   7       33.48       30.19     15.42 o 
  -3   2   7      332.44      322.42     20.37 o 
  -2   2   7       12.42       -3.42     12.64 o 
  -1   2   7      140.30      124.59     19.90 o 
   0   2   7      221.37      151.59     21.46 o 
   1   2   7        5.32       -2.42     15.57 o 
   2   2   7       58.55      104.87     25.78 o 
   3   2   7      106.17      129.09     27.69 o 
   4   2   7        3.80       46.38     23.19 o 
   5   2   7       62.18       43.38     14.97 o 
  -7   3   7       23.25        0.52     18.52 o 
  -6   3   7        7.13       -4.05     12.54 o 
  -5   3   7        0.26        4.11     14.22 o 
  -4   3   7      540.89      575.40     27.74 o 
  -3   3   7        6.67        7.40     13.77 o 
  -2   3   7      994.89     1041.05     45.51 o 
  -1   3   7      387.65      418.95     31.67 o 
   0   3   7      270.54      257.32     30.46 o 
   1   3   7      870.15      880.81     43.43 o 
   2   3   7      322.90      265.28     28.73 o 
   3   3   7       77.15       75.10     27.00 o 
   4   3   7        3.54      -13.84     22.32 o 
   5   3   7        5.03      -12.29     23.19 o 
  -7   4   7        0.60      -13.84     24.05 o 
  -6   4   7       23.75       28.55     15.21 o 
  -5   4   7        1.59       10.33     14.88 o 
  -4   4   7       35.00       32.87     19.73 o 
  -3   4   7       33.65       15.47     13.92 o 
  -2   4   7       73.79       83.37     14.82 o 
  -1   4   7        1.91       13.15     17.82 o 
   0   4   7       55.70       40.15     18.86 o 
   1   4   7      175.86      264.07     28.38 o 
   2   4   7       54.42       72.85     28.21 o 
   3   4   7        4.86       25.26     26.65 o 
   4   4   7        0.41      -26.65     23.53 o 
  -6   5   7        1.06      -32.53     22.50 o 
  -5   5   7       19.41       24.30     12.60 o 
  -4   5   7        0.64        3.12     12.81 o 
  -3   5   7        1.47       -3.28     15.24 o 
  -2   5   7       13.32       18.52     16.09 o 
  -1   5   7       29.47       31.84     18.34 o 
   0   5   7      195.75      165.61     25.26 o 
   1   5   7        6.11       15.57     25.09 o 
   2   5   7       23.55       54.86     29.24 o 
   3   5   7       35.30       23.19     28.21 o 
  -6   6   7        5.58      -10.38     17.65 o 
  -5   6   7        3.68       11.57     15.51 o 
  -4   6   7       28.20       31.48     16.09 o 
  -3   6   7       11.65       34.83     16.98 o 
  -2   6   7       16.55       42.22     24.75 o 
  -1   6   7      153.74      175.82     30.46 o 
   0   6   7       31.66       16.79     24.75 o 
   1   6   7      244.17      217.52     33.92 o 
   2   6   7        6.18       -1.38     19.55 o 
   3   6   7        1.95        1.04     29.07 o 
  -5   7   7       10.41        9.28     11.05 o 
  -4   7   7        0.49       -6.28     15.29 o 
  -3   7   7       54.62       50.32     14.74 o 
  -2   7   7       16.35       11.94     23.88 o 
  -1   7   7        3.16        2.08     17.48 o 
   0   7   7       37.75       16.27     25.09 o 
   1   7   7       30.66       27.69     19.38 o 
   2   7   7       19.06       18.34     28.03 o 
  -3   8   7        0.11        3.55     12.48 o 
  -2   8   7       65.94       48.45     21.98 o 
  -1   8   7       17.46       27.17     19.55 o 
   0   8   7        4.58        4.15     25.26 o 
  -2 -14   8        7.60        3.26     10.35 o 
  -1 -14   8        0.43       -6.75     16.09 o 
   0 -14   8       12.23       58.32     26.82 o 
   1 -14   8        2.04        5.02     18.34 o 
   2 -14   8       16.61       41.88     21.80 o 
   3 -14   8        1.84       14.19     20.25 o 
  -3 -13   8        6.01       16.08     13.27 o 
  -2 -13   8       11.47       33.27     13.04 o 
  -1 -13   8        1.54        6.56     10.31 o 
   0 -13   8        7.69       27.51     24.57 o 
   1 -13   8       38.23       53.82     26.48 o 
   2 -13   8       10.60       24.05     19.73 o 
   3 -13   8       30.73       38.42     25.96 o 
   4 -13   8       18.18        3.63     18.69 o 
  -4 -12   8        9.96        1.10     13.45 o 
  -3 -12   8       33.38       15.28     15.41 o 
  -2 -12   8       48.36       36.97     13.63 o 
  -1 -12   8       45.88       40.52     12.76 o 
   0 -12   8       88.83       75.97     25.78 o 
   1 -12   8       20.47       55.03     25.78 o 
   2 -12   8        1.15        6.75     18.00 o 
   3 -12   8       10.07       30.11     24.92 o 
   4 -12   8        2.36       -4.85     23.19 o 
  -5 -11   8        0.12        6.40     23.53 o 
  -4 -11   8        3.04        0.45     10.74 o 
  -3 -11   8        0.15       18.88     14.38 o 
  -2 -11   8        0.94        5.99     12.78 o 
  -1 -11   8       54.38       66.67     13.45 o 
   0 -11   8        0.31       -3.98     15.75 o 
   1 -11   8      167.95      152.45     27.86 o 
   2 -11   8        0.38       22.67     23.02 o 
   3 -11   8        1.75       -9.86     22.84 o 
   4 -11   8        6.50        0.69     17.65 o 
   5 -11   8        1.95      -29.59     21.98 o 
  -5 -10   8        2.55        9.69     20.77 o 
  -4 -10   8       20.28       34.62     11.42 o 
  -3 -10   8       38.47       30.94     12.30 o 
  -2 -10   8       41.80       59.27     14.44 o 
  -1 -10   8       41.09       34.81     10.31 o 
   0 -10   8       71.52       79.56     13.45 o 
   1 -10   8       21.87       20.94     20.07 o 
   2 -10   8      129.20      125.98     27.51 o 
   3 -10   8       15.17       53.13     25.96 o 
   4 -10   8       74.20       65.07     21.28 o 
   5 -10   8        2.39      -12.98     16.96 o 
  -6  -9   8       20.05       43.61     23.19 o 
  -5  -9   8        1.31      -10.38     19.73 o 
  -4  -9   8        5.83        4.80     10.90 o 
  -3  -9   8       16.22       12.07     12.03 o 
  -2  -9   8      104.69       91.71     13.84 o 
  -1  -9   8        2.44       16.09     11.91 o 
   0  -9   8        7.49        8.70     10.59 o 
   1  -9   8        0.52       19.04     16.44 o 
   2  -9   8        2.08        6.92     23.53 o 
   3  -9   8        8.35        8.83     23.02 o 
   4  -9   8       12.32       10.73     18.00 o 
   5  -9   8       41.15       47.41     22.15 o 
   6  -9   8        0.46       11.59     23.19 o 
  -6  -8   8       44.74       41.88     23.02 o 
  -5  -8   8       84.65       69.91     19.38 o 
  -4  -8   8        4.78       82.76     74.58 o 
  -3  -8   8        3.85        8.60     10.64 o 
  -2  -8   8        0.61        7.05     11.24 o 
  -1  -8   8       21.24       28.86     11.30 o 
   0  -8   8      111.23      117.12     11.78 o 
   1  -8   8       97.44      118.88     20.25 o 
   2  -8   8        1.79       14.88     16.96 o 
   3  -8   8       38.77       49.84     20.59 o 
   4  -8   8       27.12       26.65     18.00 o 
   5  -8   8       15.55       38.76     25.44 o 
   6  -8   8        6.41        1.56     18.34 o 
  -7  -7   8        8.01      -12.63     19.38 o 
  -6  -7   8       11.11        0.00     20.59 o 
  -5  -7   8      160.51      125.63     21.63 o 
  -4  -7   8       67.94       36.26     11.23 o 
  -3  -7   8      243.31      222.67     21.98 o 
  -2  -7   8       50.88       40.00      9.63 o 
  -1  -7   8       82.72       90.40     12.75 o 
   0  -7   8      744.92      795.27     23.24 o 
   1  -7   8       92.53       99.46     11.31 o 
   2  -7   8       40.58       64.03     19.38 o 
   3  -7   8       60.27       88.77     25.78 o 
   4  -7   8        1.87        5.19     23.19 o 
   5  -7   8        6.87       -2.77     23.19 o 
   6  -7   8        0.14       -3.29     22.84 o 
  -7  -6   8        3.42       11.59     21.11 o 
  -6  -6   8       21.77       54.34     23.02 o 
  -5  -6   8       72.12       54.51     21.28 o 
  -4  -6   8        9.76       28.64     10.65 o 
  -3  -6   8       71.68       54.48     10.59 o 
  -2  -6   8       91.80      116.69     11.43 o 
  -1  -6   8       69.16       64.65     11.20 o 
   0  -6   8       60.86       67.24     10.22 o 
   1  -6   8      417.15      423.72     18.17 o 
   2  -6   8        5.16       35.65     16.61 o 
   3  -6   8       58.34       55.55     23.88 o 
   4  -6   8       47.04       77.18     25.96 o 
   5  -6   8       12.82       11.42     17.82 o 
   6  -6   8       14.45       19.21     23.71 o 
  -7  -5   8        9.07       12.98     15.75 o 
  -6  -5   8       97.22       89.64     22.84 o 
  -5  -5   8      210.14      201.95     28.55 o 
  -4  -5   8       40.02       16.61     10.56 o 
  -3  -5   8        1.20       -1.69      8.19 o 
  -2  -5   8       15.41       68.81     10.46 o 
  -1  -5   8      448.63      445.52     17.74 o 
   0  -5   8        2.11       31.35      8.67 o 
   1  -5   8       87.89       92.19     11.68 o 
   2  -5   8      369.85      402.04     17.89 o 
   3  -5   8      165.37      150.20     23.02 o 
   4  -5   8      176.85      205.58     30.46 o 
   5  -5   8        1.50        5.71     16.27 o 
   6  -5   8       21.40       10.21     16.79 o 
  -7  -4   8        0.06        6.58     18.86 o 
  -6  -4   8       11.08       21.28     16.44 o 
  -5  -4   8      104.23      143.11     24.57 o 
  -4  -4   8       27.51       46.81     37.29 o 
  -3  -4   8      131.32      144.74     10.22 o 
  -2  -4   8      407.60      379.99     16.25 o 
  -1  -4   8       56.87       54.99      9.88 o 
   0  -4   8      397.43      466.51     26.22 o 
   1  -4   8        2.41        8.21      8.70 o 
   2  -4   8      112.95      124.77     12.47 o 
   3  -4   8        5.87        5.71     13.15 o 
   4  -4   8        0.37       20.94     23.36 o 
   5  -4   8        5.85       11.77     18.17 o 
   6  -4   8        0.30       -0.87     22.67 o 
  -7  -3   8        5.42        8.31     20.59 o 
  -6  -3   8      121.16       92.93     23.36 o 
  -5  -3   8       19.53       23.25     12.85 o 
  -4  -3   8       40.69       35.56     12.72 o 
  -3  -3   8      263.73      267.17     17.51 o 
  -2  -3   8        2.37       10.67      7.44 o 
  -1  -3   8      191.00      199.06     18.69 o 
   0  -3   8       38.72       59.27      8.89 o 
   1  -3   8      456.11      445.51     33.48 o 
   2  -3   8      283.99      338.31     19.41 o 
   3  -3   8      246.46      213.37     25.26 o 
   4  -3   8       61.15       64.89     19.55 o 
   5  -3   8        1.67        1.90     16.96 o 
   6  -3   8        2.98       -2.94     16.27 o 
  -7  -2   8        0.72       -1.56     14.54 o 
  -6  -2   8        9.77        9.06     11.14 o 
  -5  -2   8       18.14       18.02     13.48 o 
  -4  -2   8       90.40       83.57     12.63 o 
  -3  -2   8        5.36        8.91     10.11 o 
  -2  -2   8      323.54      325.11     16.70 o 
  -1  -2   8       70.29       67.24      9.46 o 
   0  -2   8       11.06       11.42      9.09 o 
   1  -2   8        2.59       -3.05     10.63 o 
   2  -2   8       24.93       19.50     12.11 o 
   3  -2   8      320.52      354.26     19.80 o 
   4  -2   8        4.44        8.48     21.11 o 
   5  -2   8       49.19       60.91     24.92 o 
   6  -2   8        0.54        0.52     16.09 o 
  -7  -1   8        3.75        8.63     14.41 o 
  -6  -1   8        6.73       -3.39     11.10 o 
  -5  -1   8       43.61       28.32     12.29 o 
  -4  -1   8      212.38      181.40     16.24 o 
  -3  -1   8       28.92       21.99     13.58 o 
  -2  -1   8      536.18      559.81     31.15 o 
  -1  -1   8        2.10       -3.69      7.58 o 
   0  -1   8       62.77       79.13     11.97 o 
   1  -1   8      333.35      360.68     19.45 o 
   2  -1   8      261.72      265.44     17.70 o 
   3  -1   8      149.43      122.65     16.21 o 
   4  -1   8        0.12        2.94     15.57 o 
   5  -1   8        7.33       -2.08     20.94 o 
  -7   0   8       18.25       17.31     13.09 o 
  -6   0   8       15.96       20.93     11.17 o 
  -5   0   8       61.10       75.73     14.64 o 
  -4   0   8       22.96       32.44     12.21 o 
  -3   0   8      374.33      385.88     21.33 o 
  -2   0   8        0.87        8.83     14.36 o 
  -1   0   8      595.56      548.97     19.59 o 
   0   0   8       67.69       75.13     11.21 o 
   1   0   8        3.12       13.02      9.17 o 
   2   0   8     1002.13      938.85     30.65 o 
   3   0   8      402.88      349.81     21.18 o 
   4   0   8      100.21       82.58     15.35 o 
   5   0   8        0.32       13.84     21.11 o 
  -7   1   8        6.75       -3.03     12.89 o 
  -6   1   8       40.72       60.38     16.73 o 
  -5   1   8       69.43       82.29     13.60 o 
  -4   1   8       16.72       18.84     14.97 o 
  -3   1   8        1.05       -0.19     12.10 o 
  -2   1   8      224.03      221.33     24.05 o 
  -1   1   8       22.40       23.84     10.02 o 
   0   1   8       62.34       67.92     11.72 o 
   1   1   8        3.40       -4.01     11.81 o 
   2   1   8       79.36       77.12     14.01 o 
   3   1   8      177.15      189.44     19.21 o 
   4   1   8       11.71       26.80     11.85 o 
   5   1   8       11.68       36.34     22.50 o 
  -7   2   8       12.85       23.06     16.43 o 
  -6   2   8      122.25      126.32     24.75 o 
  -5   2   8        0.16        1.75     14.50 o 
  -4   2   8      200.42      164.64     18.16 o 
  -3   2   8       85.97       76.45     15.84 o 
  -2   2   8       22.61       23.71     23.02 o 
  -1   2   8      242.90      237.25     28.90 o 
   0   2   8        0.07       -3.11     16.96 o 
   1   2   8      634.15      617.78     37.38 o 
   2   2   8       29.34        9.52     16.27 o 
   3   2   8       20.85       20.79     13.41 o 
   4   2   8        0.29        4.10     10.98 o 
  -7   3   8        0.61        0.69     26.13 o 
  -6   3   8        2.52      -10.18     12.53 o 
  -5   3   8        5.41        1.43     13.26 o 
  -4   3   8       51.51       40.40     12.72 o 
  -3   3   8       11.17        6.76     13.32 o 
  -2   3   8      282.09      269.95     31.84 o 
  -1   3   8       77.04       73.72     25.78 o 
   0   3   8        8.82        3.81     16.79 o 
   1   3   8        7.32      -14.02     15.75 o 
   2   3   8      195.55      172.70     29.59 o 
   3   3   8       24.43       -3.29     24.92 o 
   4   3   8       18.71       -6.23     27.34 o 
  -6   4   8        3.58       -6.70     12.48 o 
  -5   4   8       11.67       14.28     13.69 o 
  -4   4   8       18.57       20.64     12.35 o 
  -3   4   8        3.15        2.58     11.90 o 
  -2   4   8       71.34       70.43     20.25 o 
  -1   4   8        1.63        7.96     24.23 o 
   0   4   8       25.41       20.42     24.23 o 
   1   4   8      123.73      146.92     25.44 o 
   2   4   8       44.77       26.30     19.38 o 
   3   4   8       20.63       59.53     23.02 o 
  -6   5   8       56.74       63.16     16.46 o 
  -5   5   8       21.91       27.19     14.74 o 
  -4   5   8       12.86       10.96     15.95 o 
  -3   5   8       93.55      127.01     20.39 o 
  -2   5   8        8.07       23.88     17.48 o 
  -1   5   8      125.67      123.38     24.57 o 
   0   5   8        0.14       -8.65     23.53 o 
   1   5   8        3.26       -8.65     24.23 o 
   2   5   8       20.59       28.38     20.59 o 
   3   5   8        5.03      -17.65     27.17 o 
  -5   6   8       78.98       87.63     17.00 o 
  -4   6   8        0.54        1.26     13.12 o 
  -3   6   8       22.68       26.20     13.34 o 
  -2   6   8       60.64       46.90     18.86 o 
  -1   6   8        5.68        2.08     24.23 o 
   0   6   8       83.43       82.89     23.19 o 
   1   6   8       12.96        4.67     25.26 o 
   2   6   8       15.35       -2.77     19.38 o 
  -3   7   8       17.53       32.53     18.69 o 
  -2   7   8        1.07      -12.11     16.44 o 
  -1   7   8       12.10       38.59     21.46 o 
   0   7   8       21.82       23.19     20.07 o 
  -2 -14   9        2.25       22.33     10.66 o 
  -1 -14   9       10.40       26.82     23.71 o 
   0 -14   9        8.13       30.98     26.48 o 
   1 -14   9       10.63        9.34     18.86 o 
   2 -14   9       32.02       45.34     22.84 o 
  -3 -13   9        1.96       12.61     16.20 o 
  -2 -13   9        6.82       11.57     13.20 o 
  -1 -13   9        2.50       12.11     17.82 o 
   0 -13   9        0.59       10.90     17.30 o 
   1 -13   9        4.33       22.67     19.55 o 
   2 -13   9        3.96       11.25     19.38 o 
   3 -13   9        1.21       -7.96     19.04 o 
  -4 -12   9        2.77        8.11     15.47 o 
  -3 -12   9        6.53        5.92     14.74 o 
  -2 -12   9        6.12       21.24     12.47 o 
  -1 -12   9        0.32        7.60     14.10 o 
   0 -12   9        1.36        6.92     17.13 o 
   1 -12   9        9.13       23.02     25.09 o 
   2 -12   9       22.01       35.13     21.11 o 
   3 -12   9        2.70        7.09     23.53 o 
   4 -12   9        2.41        6.06     17.48 o 
  -5 -11   9       81.18       62.12     20.42 o 
  -4 -11   9       26.51       32.13     13.30 o 
  -3 -11   9       70.64       55.54     14.45 o 
  -2 -11   9        8.95       19.43     10.49 o 
  -1 -11   9       68.91       86.86     15.05 o 
   0 -11   9       40.82       42.57     24.23 o 
   1 -11   9       54.51       64.72     27.34 o 
   2 -11   9       44.53       43.09     24.75 o 
   3 -11   9        5.04        9.86     18.17 o 
   4 -11   9       62.06       39.28     25.96 o 
   5 -11   9        0.79       -8.48     21.98 o 
  -5 -10   9        9.33        2.37     13.76 o 
  -4 -10   9       36.29       30.40     12.98 o 
  -3 -10   9        1.05        4.36     11.18 o 
  -2 -10   9       56.47       61.27     12.98 o 
  -1 -10   9       14.04       11.88     11.06 o 
   0 -10   9       61.94       83.41     25.09 o 
   1 -10   9       58.19       93.96     20.94 o 
   2 -10   9       91.00       80.12     21.11 o 
   3 -10   9       19.56       35.30     19.55 o 
   4 -10   9        2.04       14.54     18.69 o 
   5 -10   9       11.02        0.35     16.61 o 
  -6  -9   9        4.90       14.19     16.79 o 
  -5  -9   9       31.75       34.61     22.50 o 
  -4  -9   9       13.80       18.77     11.77 o 
  -3  -9   9        4.76        1.99     12.63 o 
  -2  -9   9        0.14       -0.67     12.15 o 
  -1  -9   9       62.98       57.79     12.90 o 
   0  -9   9        0.08        3.79      9.72 o 
   1  -9   9        8.01      -12.46     15.23 o 
   2  -9   9      204.16      195.37     26.13 o 
   3  -9   9        2.28       21.28     23.53 o 
   4  -9   9        0.25       -3.81     24.75 o 
   5  -9   9        6.44       30.80     24.05 o 
  -6  -8   9       24.51       14.54     21.28 o 
  -5  -8   9       27.54       23.36     17.30 o 
  -4  -8   9        1.09        4.64     12.26 o 
  -3  -8   9       45.60       62.51     13.61 o 
  -2  -8   9        6.83       16.51     12.30 o 
  -1  -8   9       20.87       16.17     12.09 o 
   0  -8   9       20.27       10.31     10.78 o 
   1  -8   9        5.49       10.38     16.44 o 
   2  -8   9        1.92       14.36     22.67 o 
   3  -8   9        1.29       -7.96     16.09 o 
   4  -8   9       41.69       32.88     24.57 o 
   5  -8   9        1.54      -18.17     16.27 o 
  -7  -7   9        1.37       -6.75     14.54 o 
  -6  -7   9        9.99       16.96     21.28 o 
  -5  -7   9       40.79       62.82     21.98 o 
  -4  -7   9        1.29        7.11     10.40 o 
  -3  -7   9        0.30       -7.97     11.31 o 
  -2  -7   9      164.01      173.25     26.82 o 
  -1  -7   9       15.98       20.61     10.48 o 
   0  -7   9       40.66       49.83     10.50 o 
   1  -7   9        6.59       17.57     10.11 o 
   2  -7   9       11.19       22.67     16.79 o 
   3  -7   9      178.90      190.35     26.30 o 
   4  -7   9        2.11        7.96     23.19 o 
   5  -7   9        7.65       14.54     17.82 o 
   6  -7   9        4.13      -12.29     15.75 o 
  -7  -6   9        3.60        1.38     20.07 o 
  -6  -6   9        3.71       -6.40     13.15 o 
  -5  -6   9       96.32       77.35     19.90 o 
  -4  -6   9      100.67       96.21     23.53 o 
  -3  -6   9       27.29       21.55     10.50 o 
  -2  -6   9      122.02      136.64     14.45 o 
  -1  -6   9       13.26       31.99      9.85 o 
   0  -6   9      188.53      193.69     16.96 o 
   1  -6   9       65.40       55.37     11.40 o 
   2  -6   9      306.29      314.25     32.01 o 
   3  -6   9      554.53      551.15     37.03 o 
   6  -6   9        4.57        3.11     16.61 o 
  -7  -5   9       16.31       26.48     16.09 o 
  -6  -5   9        2.27       -5.71     14.88 o 
  -5  -5   9        4.08       17.48     16.44 o 
  -4  -5   9      295.16      354.75     30.28 o 
  -3  -5   9      205.80      244.54     15.80 o 
  -2  -5   9        7.65       24.00      9.85 o 
  -1  -5   9      330.79      307.77     22.06 o 
   0  -5   9      107.91      106.26     12.98 o 
   1  -5   9       72.84       48.04     10.69 o 
   2  -5   9      276.87      216.14     27.69 o 
   3  -5   9      161.91      142.76     27.69 o 
   4  -5   9        1.86        1.21     22.15 o 
   5  -5   9        4.46       13.50     21.80 o 
   6  -5   9        2.61        2.77     20.94 o 
  -7  -4   9        5.83       12.46     20.77 o 
  -6  -4   9        0.34       -2.08     15.06 o 
  -5  -4   9        1.80        7.61     15.75 o 
  -4  -4   9      103.40       81.68     23.97 o 
  -3  -4   9      222.10      227.21     24.05 o 
  -2  -4   9      206.26      229.42     14.48 o 
  -1  -4   9      355.15      390.11     17.85 o 
   0  -4   9      126.83      119.15     15.75 o 
   1  -4   9       12.08       30.87     11.62 o 
   2  -4   9      322.72      378.27     18.99 o 
   3  -4   9      368.96      312.35     29.94 o 
   4  -4   9       52.30       30.11     16.79 o 
   5  -4   9        1.21       17.82     24.05 o 
  -7  -3   9       11.03       44.13     23.88 o 
  -6  -3   9        1.13      156.09     28.38 o 
  -5  -3   9        3.81       36.56     13.76 o 
  -4  -3   9      177.80      182.57     23.62 o 
  -3  -3   9        0.72       -6.23     13.84 o 
  -2  -3   9      135.71      128.08     11.51 o 
  -1  -3   9       47.31       50.16      9.92 o 
   0  -3   9      104.59      146.64     13.15 o 
   1  -3   9        4.55       -1.98      8.83 o 
   2  -3   9      115.93      106.00     15.05 o 
   3  -3   9      416.46      423.62     33.22 o 
   4  -3   9       85.43       58.49     20.07 o 
   5  -3   9       12.57       -7.09     16.61 o 
  -7  -2   9        5.24        8.31     15.40 o 
  -6  -2   9       16.39        5.99     13.51 o 
  -5  -2   9       56.19       41.74     13.33 o 
  -4  -2   9       10.22       11.93     12.32 o 
  -3  -2   9       26.75       10.04     18.34 o 
  -2  -2   9        2.30        2.42     13.32 o 
  -1  -2   9      208.83      202.64     21.80 o 
   0  -2   9      129.56      119.71     12.10 o 
   1  -2   9        9.06       13.68     12.24 o 
   2  -2   9      153.19      134.22     14.67 o 
   3  -2   9       10.74       16.38     13.17 o 
   4  -2   9        8.22       19.90     16.09 o 
   5  -2   9        0.66        1.04     15.57 o 
  -7  -1   9        0.01      -10.81     14.67 o 
  -6  -1   9       15.43       12.49     12.62 o 
  -5  -1   9      118.21      118.54     17.97 o 
  -4  -1   9      107.78      115.42     15.38 o 
  -3  -1   9       75.64       76.10     14.29 o 
  -2  -1   9        2.41       -3.29     14.02 o 
  -1  -1   9        1.46        5.23      8.93 o 
   0  -1   9      103.47      129.41     13.52 o 
   1  -1   9        0.69       -0.51      8.61 o 
   2  -1   9      328.54      384.34     22.74 o 
   3  -1   9        0.30        2.49     13.40 o 
   4  -1   9       20.31       22.32     17.13 o 
   5  -1   9       11.91       32.36     19.04 o 
  -7   0   9        9.60        6.74     15.63 o 
  -6   0   9        6.65        1.77     11.32 o 
  -5   0   9        3.97       16.77     13.18 o 
  -4   0   9      237.87      237.61     19.73 o 
  -3   0   9        8.91       11.97     15.50 o 
  -2   0   9       16.74       -1.04     15.06 o 
  -1   0   9       17.53       15.57     16.44 o 
   0   0   9        9.91        1.87     11.65 o 
   1   0   9       12.00        9.86      9.55 o 
   2   0   9        0.69        2.20     13.23 o 
   3   0   9       64.70       67.38     15.47 o 
   4   0   9        1.86        0.17     14.02 o 
   5   0   9       12.76       32.36     18.17 o 
  -7   1   9        0.56       -8.68     15.15 o 
  -6   1   9        3.34      -13.95     11.97 o 
  -5   1   9       47.54       47.31     12.51 o 
  -4   1   9       95.43       85.57     15.87 o 
  -3   1   9       12.36       16.78     12.27 o 
  -2   1   9       37.19       27.00     23.02 o 
  -1   1   9      200.06      214.06     29.94 o 
   0   1   9      138.11      103.53     13.52 o 
   1   1   9        5.31       13.90     11.86 o 
   2   1   9       52.10       94.54     13.92 o 
   3   1   9        0.75       34.89     15.15 o 
   4   1   9        0.71        4.74     11.06 o 
  -6   2   9        0.83        3.08     13.08 o 
  -5   2   9      210.07      201.60     28.38 o 
  -4   2   9      357.70      402.97     25.02 o 
  -3   2   9      170.67      176.50     19.16 o 
  -2   2   9       10.00       22.50     17.48 o 
  -1   2   9      260.44      245.55     30.80 o 
   0   2   9      168.79      201.87     16.21 o 
   1   2   9      152.86      150.17     16.01 o 
   2   2   9       11.28       14.71     15.14 o 
   3   2   9       14.65       35.43     13.83 o 
   4   2   9        7.37       17.44     12.71 o 
  -6   3   9       11.04       14.66     14.36 o 
  -5   3   9       66.36       73.41     18.16 o 
  -4   3   9       82.68      107.53     17.52 o 
  -3   3   9       15.72       14.33     12.14 o 
  -2   3   9        5.60        0.87     16.44 o 
  -1   3   9      165.55      145.53     23.71 o 
   0   3   9        0.29      -21.98     16.27 o 
   1   3   9       39.60       19.38     18.86 o 
   2   3   9       14.82       16.96     18.86 o 
   3   3   9        0.75        1.64     12.66 o 
  -5   4   9       19.43       13.20     16.70 o 
  -4   4   9       13.82       11.79     14.14 o 
  -3   4   9        4.00        7.96     15.75 o 
  -2   4   9       18.69       17.48     17.65 o 
  -1   4   9        3.57        3.11     22.67 o 
   0   4   9        0.15       12.81     24.75 o 
   1   4   9        1.91       21.11     19.73 o 
   2   4   9       30.64       25.61     27.17 o 
  -5   5   9       41.12       53.39     16.45 o 
  -4   5   9        0.63       -4.06     12.84 o 
  -3   5   9        8.51       -0.35     16.27 o 
  -2   5   9        3.43        0.52     16.27 o 
  -1   5   9        0.20       15.92     18.17 o 
   0   5   9       56.95       44.65     21.28 o 
   1   5   9        0.48      -23.53     22.84 o 
  -3   6   9        1.15       -2.77     16.09 o 
  -2   6   9       11.56        3.63     16.96 o 
  -1   6   9       42.95       39.28     25.26 o 
   0   6   9        4.44      -13.15     23.02 o 
  -2 -14  10        5.89       21.73     15.19 o 
  -1 -14  10        5.29       15.57     24.75 o 
   0 -14  10       24.29       26.13     24.40 o 
   1 -14  10        2.15       10.90     19.55 o 
   2 -14  10       28.25       26.13     21.80 o 
  -3 -13  10        5.60       -4.12     12.18 o 
  -2 -13  10        0.59        1.10     10.46 o 
  -1 -13  10        7.98       12.11     17.82 o 
   0 -13  10        0.09       -4.50     17.13 o 
   1 -13  10        0.59        5.71     25.44 o 
   2 -13  10       13.63      -15.75     25.61 o 
   3 -13  10        2.75        6.92     16.79 o 
  -4 -12  10        0.42        1.90     10.69 o 
  -3 -12  10        0.40       -9.13     11.14 o 
  -2 -12  10        0.01       -0.81     11.39 o 
  -1 -12  10        4.80        5.88     15.92 o 
   0 -12  10       47.10       30.98     19.55 o 
   1 -12  10        0.58       67.32     27.34 o 
   2 -12  10        5.61       19.38     18.00 o 
   3 -12  10       15.07       24.57     19.38 o 
   4 -12  10        0.56        6.23     18.00 o 
  -5 -11  10        0.79       -7.61     16.79 o 
  -4 -11  10        0.73       -6.74     14.29 o 
  -3 -11  10        8.47       24.17     11.29 o 
  -2 -11  10       79.47       86.92     14.74 o 
  -1 -11  10        7.06       12.87     11.36 o 
   0 -11  10       65.08       70.78     20.59 o 
   1 -11  10        6.64       31.67     28.03 o 
   2 -11  10       10.41       -1.90     17.48 o 
   3 -11  10       11.58       12.98     18.17 o 
   4 -11  10       16.92       24.40     19.04 o 
  -5 -10  10        0.42       21.46     18.00 o 
  -4 -10  10       29.44       21.42     12.64 o 
  -3 -10  10       22.87       24.68     13.61 o 
  -2 -10  10       33.49       14.09     13.30 o 
  -1 -10  10       11.11       30.38     11.81 o 
   0 -10  10       40.94       41.36     25.09 o 
   1 -10  10        7.08       17.82     16.96 o 
   2 -10  10        0.98       16.09     23.53 o 
   3 -10  10       11.73       13.50     24.05 o 
   4 -10  10       64.26       62.64     26.65 o 
   5 -10  10        9.35       30.63     19.90 o 
  -6  -9  10        4.27       21.63     18.00 o 
  -5  -9  10        0.59       27.51     22.67 o 
  -4  -9  10       15.96        7.82     11.62 o 
  -3  -9  10      164.94      180.04     17.28 o 
  -2  -9  10       62.02       68.70     11.74 o 
  -1  -9  10        0.14       15.97     12.71 o 
   0  -9  10       19.54       36.21     11.31 o 
   1  -9  10       25.11       40.67     22.84 o 
   2  -9  10       36.60       39.97     18.69 o 
   3  -9  10       15.73        6.58     24.40 o 
   4  -9  10       78.59       91.71     24.57 o 
   5  -9  10       46.08       41.70     24.57 o 
  -6  -8  10       21.17       14.36     21.80 o 
  -5  -8  10        5.47       11.42     15.75 o 
  -4  -8  10       16.12        9.17     15.23 o 
  -3  -8  10      156.26      110.35     14.31 o 
  -2  -8  10      186.04      206.79     16.94 o 
  -1  -8  10        1.16        6.35     10.16 o 
   0  -8  10       25.22       28.25     12.16 o 
   1  -8  10       17.42       13.15     21.11 o 
   2  -8  10        0.05        4.85     16.61 o 
   3  -8  10       35.20       27.69     18.34 o 
   4  -8  10       76.74       42.05     26.13 o 
   5  -8  10       45.76       39.28     25.61 o 
  -6  -7  10        9.69       12.81     20.07 o 
  -5  -7  10        5.30        3.29     20.94 o 
  -4  -7  10       26.23       31.49     22.50 o 
  -3  -7  10      149.32      142.11     14.56 o 
  -2  -7  10      273.78      293.75     18.35 o 
  -1  -7  10       20.10       15.62     10.38 o 
   0  -7  10      351.31      373.01     19.94 o 
   1  -7  10        9.12       46.38     22.50 o 
   2  -7  10        2.50       18.52     15.92 o 
   4  -7  10       73.18       65.76     21.80 o 
   5  -7  10        0.79        2.25     23.02 o 
  -7  -6  10        0.02        7.79     20.94 o 
  -6  -6  10        4.33       23.53     17.48 o 
  -5  -6  10        1.00        6.92     16.44 o 
  -4  -6  10       17.10       15.57     15.92 o 
  -3  -6  10      139.96      228.25     25.26 o 
  -2  -6  10        6.61       10.48     10.35 o 
  -1  -6  10       17.35       52.03     11.30 o 
   0  -6  10      577.62      574.09     50.18 o 
   1  -6  10       28.84       53.08     10.86 o 
   2  -6  10      254.84      221.67     29.59 o 
   3  -6  10        4.25       10.21     21.80 o 
   4  -6  10       13.48       18.52     18.34 o 
   5  -6  10       46.56       40.84     24.75 o 
  -7  -5  10        3.45       21.80     17.13 o 
  -6  -5  10       11.99       29.59     18.17 o 
  -5  -5  10       17.17       35.13     18.52 o 
  -4  -5  10      247.97      270.30     28.03 o 
  -3  -5  10       28.10       30.28     16.44 o 
  -2  -5  10       16.35        8.95     12.04 o 
  -1  -5  10       23.36       26.72     10.45 o 
   0  -5  10      243.68      240.93     16.43 o 
   1  -5  10       71.57       79.08     12.60 o 
   2  -5  10        6.99        4.67     20.25 o 
   3  -5  10       21.92       19.90     16.79 o 
   4  -5  10       13.46       14.71     22.84 o 
   5  -5  10        0.24        9.69     18.86 o 
  -7  -4  10        6.84        6.23     21.98 o 
  -6  -4  10        1.86       -5.02     15.06 o 
  -5  -4  10       30.44       23.02     21.80 o 
  -4  -4  10      194.61      186.89     24.92 o 
  -3  -4  10      353.47      383.99     31.49 o 
  -2  -4  10        2.22       -5.19     13.15 o 
  -1  -4  10        5.25       13.07     11.59 o 
   0  -4  10       12.74        6.95     11.80 o 
   1  -4  10       15.48       49.99     13.30 o 
   2  -4  10       47.19       36.65     14.10 o 
   3  -4  10       34.56       25.96     18.52 o 
   4  -4  10        9.18        8.13     14.54 o 
   5  -4  10       21.56       32.36     23.36 o 
  -7  -3  10        0.05       11.42     20.25 o 
  -6  -3  10        0.53        2.25     21.46 o 
  -5  -3  10       13.88        0.86     11.79 o 
  -4  -3  10      131.64      121.04     16.08 o 
  -3  -3  10      230.96      207.48     26.65 o 
  -2  -3  10       28.55       50.18     16.96 o 
  -1  -3  10        0.47       13.17      9.63 o 
   0  -3  10       12.93       17.85     10.45 o 
   1  -3  10        6.53       18.57     12.55 o 
   2  -3  10       48.63       62.59     14.48 o 
   3  -3  10        2.16       -6.75     15.23 o 
   4  -3  10       27.08       49.66     19.73 o 
   5  -3  10       25.73       22.15     23.71 o 
  -7  -2  10        6.74       11.94     16.96 o 
  -6  -2  10        1.93       -3.11     14.77 o 
  -5  -2  10       73.80       51.79     14.35 o 
  -4  -2  10      175.32      190.11     19.29 o 
  -3  -2  10      148.25      120.79     21.11 o 
  -2  -2  10        1.43      -10.38     14.36 o 
  -1  -2  10        0.91       -2.36      8.48 o 
   0  -2  10      112.21       88.87     13.09 o 
   1  -2  10       65.09       79.33     15.39 o 
   2  -2  10       57.35       57.96     11.62 o 
   3  -2  10       59.40       64.20     22.15 o 
   4  -2  10        0.09       -2.42     14.71 o 
   5  -2  10       11.49       22.84     22.50 o 
  -7  -1  10        2.20       -4.39     12.61 o 
  -6  -1  10        5.72        0.35     13.02 o 
  -5  -1  10       44.30       31.10     15.72 o 
  -4  -1  10      244.70      210.14     18.56 o 
  -3  -1  10      288.69      319.96     32.19 o 
  -2  -1  10      104.14       95.18     20.25 o 
  -1  -1  10        0.98       26.82     21.80 o 
   0  -1  10      407.24      358.31     33.31 o 
   1  -1  10       76.49       97.10     15.35 o 
   2  -1  10      312.06      273.42     21.10 o 
   3  -1  10        0.50        8.87     11.86 o 
   4  -1  10        1.24        3.98     15.23 o 
  -6   0  10        3.80       -4.25     11.48 o 
  -5   0  10       70.41       81.09     14.77 o 
  -4   0  10       27.71       14.19     12.03 o 
  -3   0  10      114.92      144.49     23.02 o 
  -2   0  10        0.15        2.42     21.63 o 
  -1   0  10        4.22        1.73     16.27 o 
   0   0  10      284.33      300.25     19.83 o 
   1   0  10       17.35        6.01      9.63 o 
   2   0  10       63.51       78.50     16.21 o 
   3   0  10        6.42        6.53     12.07 o 
   4   0  10        1.84        4.67     19.55 o 
  -6   1  10       33.62       30.98     13.69 o 
  -5   1  10       96.72       73.05     17.22 o 
  -4   1  10        3.50       16.43     13.39 o 
  -3   1  10       32.15       45.17     18.34 o 
  -2   1  10        4.58        1.38     21.28 o 
  -1   1  10       19.69       78.91     25.44 o 
   0   1  10       10.91       34.78     22.50 o 
   1   1  10        0.28       21.61     12.42 o 
   2   1  10        0.24       11.93     12.68 o 
   3   1  10        8.07       17.03     15.07 o 
  -6   2  10        2.88       13.50     14.65 o 
  -5   2  10        3.51        5.96     16.05 o 
  -4   2  10        0.31       11.95     16.42 o 
  -3   2  10       14.85        5.36     21.28 o 
  -2   2  10       30.43       40.84     24.57 o 
  -1   2  10      103.10       93.45     27.34 o 
   0   2  10       23.46       26.48     18.17 o 
   1   2  10       11.64       26.12     23.45 o 
   2   2  10       10.33       12.58     10.92 o 
   3   2  10       10.17       35.54     15.92 o 
  -5   3  10       18.15       15.52     14.68 o 
  -4   3  10        1.01      -16.29     15.11 o 
  -3   3  10        2.28       16.44     16.79 o 
  -2   3  10        2.15       13.32     17.65 o 
  -1   3  10       12.17       -4.85     22.15 o 
   0   3  10       70.29       78.22     22.15 o 
   1   3  10        6.38        7.61     25.26 o 
   2   3  10       26.74       32.25     12.26 o 
  -4   4  10       23.20        3.63     13.21 o 
  -3   4  10       47.53       36.86     22.15 o 
  -2   4  10        2.81       11.42     17.82 o 
  -1   4  10        3.53        6.40     17.30 o 
   0   4  10        3.99        5.36     18.69 o 
   1   4  10        2.67        4.67     25.09 o 
  -3   5  10       43.31       35.82     18.34 o 
  -2   5  10       54.86       56.07     24.40 o 
  -1   5  10        0.28       -5.19     15.40 o 
   0   5  10        6.58       11.94     20.07 o 
  -1 -14  11        8.69       18.34     19.04 o 
   0 -14  11        1.25        8.48     17.65 o 
   1 -14  11        4.12        6.92     25.96 o 
  -3 -13  11        9.90       15.73     15.14 o 
  -2 -13  11       30.68       34.00     14.98 o 
  -1 -13  11       28.00       18.52     17.13 o 
   0 -13  11        4.75       39.97     25.96 o 
   1 -13  11       15.94       11.59     19.73 o 
   2 -13  11        1.35       -4.15     21.11 o 
  -4 -12  11        7.70        6.99     13.35 o 
  -3 -12  11        9.45        8.89     12.06 o 
  -2 -12  11      168.80      152.40     18.92 o 
  -1 -12  11       17.33       17.30     22.32 o 
   0 -12  11        1.54       -3.11     23.88 o 
   1 -12  11        9.93       25.09     21.63 o 
   2 -12  11        8.88       11.94     17.82 o 
   3 -12  11       18.89       -2.60     16.61 o 
  -4 -11  11        1.47        8.23     14.54 o 
  -3 -11  11        0.17       -4.02     13.50 o 
  -2 -11  11       23.16       28.35     11.50 o 
  -1 -11  11       62.41       84.72     16.44 o 
   0 -11  11        6.23       22.84     23.71 o 
   1 -11  11       28.85       29.76     18.00 o 
   2 -11  11        6.30       -7.61     16.44 o 
   3 -11  11        0.07       -3.11     18.00 o 
   4 -11  11       52.14       62.64     25.96 o 
  -5 -10  11        0.02       -4.50     16.61 o 
  -4 -10  11        0.14       -5.02     15.75 o 
  -3 -10  11        5.89        6.95      9.85 o 
  -2 -10  11        0.14        4.36     12.47 o 
  -1 -10  11       12.46       -0.81     10.64 o 
   0 -10  11        5.97       14.54     19.90 o 
   1 -10  11       49.38       44.99     18.69 o 
   2 -10  11        0.15       -3.98     22.32 o 
   3 -10  11        2.21      -13.32     15.40 o 
   4 -10  11       54.34       63.68     26.65 o 
  -5  -9  11        0.05        7.44     21.98 o 
  -4  -9  11        0.06        3.29     14.54 o 
  -3  -9  11       36.44       38.19     14.27 o 
  -2  -9  11        0.08        5.99     10.85 o 
  -1  -9  11       11.43        4.00     12.72 o 
   0  -9  11        2.15        9.52     19.55 o 
   1  -9  11       12.14       17.30     21.98 o 
   2  -9  11        7.22       -4.85     21.28 o 
   3  -9  11        6.27       12.81     24.40 o 
   4  -9  11       12.99      -15.92     17.30 o 
  -6  -8  11        0.16        8.48     20.59 o 
  -5  -8  11        3.03        3.81     15.92 o 
  -4  -8  11        1.61       -1.21     15.75 o 
  -3  -8  11      155.60      176.16     26.65 o 
  -2  -8  11      127.50      119.80     16.36 o 
  -1  -8  11        4.73       13.49     13.88 o 
   0  -8  11       34.71       15.10     11.97 o 
   1  -8  11       69.64       68.01     18.69 o 
   2  -8  11       15.20       -5.36     22.32 o 
   3  -8  11        0.38        4.85     16.61 o 
   4  -8  11        7.84        5.54     17.48 o 
  -6  -7  11        1.52        7.96     22.32 o 
  -5  -7  11        6.56       25.09     23.71 o 
  -4  -7  11       21.64       30.98     17.48 o 
  -3  -7  11      367.08      352.84     30.98 o 
  -2  -7  11      891.64      904.35     28.92 o 
  -1  -7  11       40.21       42.50     13.54 o 
   0  -7  11        6.64       12.96     12.24 o 
   1  -7  11      194.94      225.13     26.13 o 
   2  -7  11       33.53       24.57     16.09 o 
   4  -7  11       21.34       11.94     18.00 o 
  -6  -6  11        9.45       30.80     18.69 o 
  -5  -6  11        0.01       20.94     16.96 o 
  -4  -6  11       59.30       74.76     21.28 o 
  -3  -6  11      173.85      238.46     27.00 o 
  -2  -6  11       59.50       46.96     12.28 o 
  -1  -6  11       14.97       11.55     12.55 o 
   0  -6  11      202.83      173.22     16.68 o 
   1  -6  11        9.08       14.27     10.34 o 
   2  -6  11       71.75       44.82     22.67 o 
   3  -6  11        3.97       20.59     21.98 o 
   4  -6  11        0.46        3.29     16.96 o 
  -6  -5  11       18.97       25.78     16.44 o 
  -5  -5  11        1.08        8.48     17.65 o 
  -4  -5  11      126.95      108.85     22.67 o 
  -3  -5  11      213.04      244.51     27.34 o 
  -2  -5  11       32.56       28.73     21.28 o 
  -1  -5  11       89.87       91.83     12.68 o 
   0  -5  11        0.39        9.40      9.10 o 
   1  -5  11        0.11        6.22     10.77 o 
   2  -5  11       21.06       23.71     20.77 o 
   3  -5  11       17.53        6.40     20.94 o 
   4  -5  11       13.25       25.78     23.53 o 
  -6  -4  11       28.08       15.57     17.13 o 
  -5  -4  11        0.88       -7.61     21.11 o 
  -4  -4  11      132.15      131.00     23.71 o 
  -3  -4  11      201.65      168.89     27.86 o 
  -2  -4  11       81.58       72.16     17.30 o 
  -1  -4  11       75.08       73.90     14.02 o 
   0  -4  11       22.92       32.66     13.35 o 
   1  -4  11      155.25      142.87     26.30 o 
   2  -4  11       27.47       39.11     16.44 o 
   3  -4  11       53.57       64.37     20.94 o 
   4  -4  11        3.91        6.58     14.02 o 
  -6  -3  11       12.76       20.07     21.80 o 
  -5  -3  11       24.89       45.51     24.40 o 
  -4  -3  11       84.75      119.06     23.02 o 
  -3  -3  11       12.88      -14.19     13.67 o 
  -2  -3  11        0.03       -0.17     15.06 o 
  -1  -3  11        6.40       18.17     20.59 o 
   0  -3  11       10.63       13.12     12.39 o 
   1  -3  11       57.47       61.02     12.93 o 
   2  -3  11        9.66       14.11     13.32 o 
   3  -3  11        3.18       -1.38     20.59 o 
   4  -3  11        9.37       14.54     22.32 o 
  -6  -2  11        5.70       10.21     16.44 o 
  -5  -2  11       63.44       81.23     16.22 o 
  -4  -2  11       51.50       46.55     19.21 o 
  -3  -2  11        0.26        9.86     21.46 o 
  -2  -2  11      225.07      265.80     27.69 o 
  -1  -2  11       15.50        4.15     15.57 o 
   0  -2  11       25.43       14.24     10.99 o 
   1  -2  11       23.06       41.20     14.22 o 
   2  -2  11       16.01        7.13     11.52 o 
   3  -2  11       18.73       21.80     20.25 o 
   4  -2  11       15.16       19.90     16.96 o 
  -6  -1  11        5.26       12.03     12.29 o 
  -5  -1  11       31.80       22.74     14.05 o 
  -4  -1  11        1.57       -5.36     14.19 o 
  -3  -1  11        2.80       -2.25     15.23 o 
  -2  -1  11       56.71       47.59     18.52 o 
  -1  -1  11       76.41       61.95     23.71 o 
   0  -1  11       58.74       48.97     23.36 o 
   1  -1  11       19.87       18.36     11.93 o 
   2  -1  11        0.46        5.34     13.28 o 
   3  -1  11       14.25       21.11     19.73 o 
  -6   0  11       12.40        0.93     16.31 o 
  -5   0  11        3.70        1.39     12.93 o 
  -4   0  11       15.29       18.34     16.79 o 
  -3   0  11       14.48       22.15     17.48 o 
  -2   0  11       23.69        5.36     16.27 o 
  -1   0  11       14.94       32.19     23.53 o 
   0   0  11        0.81        3.63     16.61 o 
   1   0  11        0.11        8.26     11.78 o 
   2   0  11        0.51       10.78     14.71 o 
   3   0  11        2.59       18.57     13.13 o 
  -5   1  11       34.30       28.62     13.69 o 
  -4   1  11        0.33       13.84     21.28 o 
  -3   1  11        1.39        1.04     21.63 o 
  -2   1  11      201.80      223.23     30.98 o 
  -1   1  11        0.41       -8.31     22.84 o 
   0   1  11        0.78       -9.52     16.44 o 
   1   1  11       29.30       26.48     23.36 o 
   2   1  11        0.43        0.23     13.95 o 
  -5   2  11        1.13       10.55     13.14 o 
  -4   2  11        1.46       22.84     21.11 o 
  -3   2  11        0.82       10.73     21.28 o 
  -2   2  11      124.69      117.67     23.36 o 
  -1   2  11       71.15       61.09     21.46 o 
   0   2  11        3.30        3.29     22.67 o 
   1   2  11        2.34       29.59     25.96 o 
   2   2  11       39.46       54.24     15.42 o 
  -4   3  11        1.94       -5.36     14.02 o 
  -3   3  11        4.27        9.17     16.61 o 
  -2   3  11        0.15       -0.17     22.84 o 
  -1   3  11        0.83       15.57     18.69 o 
   0   3  11        0.30       -8.13     16.79 o 
   1   3  11       10.40        8.13     19.73 o 
  -3   4  11        2.28       -2.25     14.54 o 
  -2   4  11        9.62       22.15     18.69 o 
  -1   4  11        0.63        4.67     23.02 o 
  -2 -13  12       13.10       17.30     17.13 o 
  -1 -13  12       13.18       11.59     16.96 o 
   0 -13  12        1.16        6.58     24.92 o 
   1 -13  12        2.59        5.19     26.30 o 
  -3 -12  12        6.83       23.60     14.78 o 
  -2 -12  12       74.85       65.06     15.05 o 
  -1 -12  12        0.52       15.57     17.48 o 
   0 -12  12        0.52      -10.56     17.30 o 
   1 -12  12        0.26       -6.58     20.94 o 
   2 -12  12        1.07        2.77     23.02 o 
  -4 -11  12        0.03       10.38     23.36 o 
  -3 -11  12       19.20       17.58     11.92 o 
  -2 -11  12      110.79      108.34     22.93 o 
  -1 -11  12       35.80       14.19     17.30 o 
   0 -11  12        0.09      -17.13     24.05 o 
   1 -11  12        0.88       27.51     22.84 o 
   2 -11  12        0.20       -8.48     21.63 o 
   3 -11  12        1.89      -10.04     17.30 o 
  -5 -10  12        7.42       -8.83     22.67 o 
  -4 -10  12        4.15        7.79     16.96 o 
  -3 -10  12       51.96       25.96     11.75 o 
  -2 -10  12       82.79       78.47     16.03 o 
  -1 -10  12      134.33      148.12     17.57 o 
   0 -10  12       29.58       13.15     15.06 o 
   1 -10  12        0.14        0.69     20.77 o 
   2 -10  12        3.43       21.46     22.84 o 
   3 -10  12        2.30       -7.44     16.79 o 
  -5  -9  12       27.46       24.57     17.65 o 
  -4  -9  12        0.71        1.38     16.44 o 
  -3  -9  12       88.30       88.08     26.13 o 
  -2  -9  12       64.93       66.11     15.23 o 
  -1  -9  12       42.64       19.71     14.14 o 
   0  -9  12        1.36        4.15     14.36 o 
   1  -9  12        4.39       12.11     16.44 o 
   2  -9  12        4.08        8.48     16.61 o 
   3  -9  12        5.51       -4.15     17.65 o 
   4  -9  12       26.19       -1.04     22.84 o 
  -5  -8  12       80.53       81.16     22.84 o 
  -4  -8  12        2.03       -3.29     21.98 o 
  -3  -8  12      288.27      281.03     28.73 o 
  -2  -8  12        8.39        9.49     11.78 o 
  -1  -8  12       89.60       92.73     15.22 o 
   0  -8  12        1.85        9.69     19.55 o 
   1  -8  12       65.01       91.71     20.07 o 
   2  -8  12        0.41       10.38     17.48 o 
   3  -8  12       16.91       -1.90     15.92 o 
   4  -8  12        6.85        9.34     18.34 o 
  -6  -7  12        7.94       -3.29     22.32 o 
  -5  -7  12       27.83       31.49     23.88 o 
  -4  -7  12       34.83       61.09     26.48 o 
  -3  -7  12       94.05      120.09     22.84 o 
  -2  -7  12       16.19       38.24     17.13 o 
  -1  -7  12       36.00       55.29     14.14 o 
   0  -7  12        2.29        1.91     12.42 o 
   1  -7  12       44.83       50.70     23.53 o 
   2  -7  12       49.13       50.01     22.84 o 
   3  -7  12       13.74       20.77     18.17 o 
   4  -7  12        7.74       32.53     24.75 o 
  -6  -6  12        1.66       16.09     17.30 o 
  -5  -6  12       13.91       21.46     24.23 o 
  -4  -6  12       20.63       27.00     18.17 o 
  -3  -6  12       44.54       53.30     23.88 o 
  -2  -6  12        1.58        5.71     20.42 o 
  -1  -6  12        7.67        5.78     10.74 o 
   0  -6  12       37.39       35.40     13.08 o 
   1  -6  12        5.99        3.81     13.67 o 
   2  -6  12       35.89       32.19     22.15 o 
   3  -6  12        3.02       -2.25     15.57 o 
   4  -6  12        1.17      -14.54     15.23 o 
  -6  -5  12       10.25       -2.25     15.75 o 
  -5  -5  12        0.05       -0.52     21.80 o 
  -4  -5  12       64.08       42.74     24.40 o 
  -3  -5  12        0.04        1.73     22.67 o 
  -2  -5  12       23.84       33.92     17.30 o 
  -1  -5  12      224.55      238.63     26.65 o 
   0  -5  12       69.21       58.89     12.63 o 
   1  -5  12        0.47      -10.43     12.17 o 
   2  -5  12        3.55       -9.17     18.86 o 
   3  -5  12        6.05        6.23     15.75 o 
   4  -5  12        1.86        4.33     22.84 o 
  -6  -4  12        5.44        5.71     16.09 o 
  -5  -4  12       24.17       52.78     25.26 o 
  -4  -4  12        2.13      -14.36     15.75 o 
  -3  -4  12       14.56       18.69     17.30 o 
  -2  -4  12       10.35       -1.90     14.02 o 
  -1  -4  12      111.59       91.20     19.55 o 
   0  -4  12       69.33       88.46     15.38 o 
   1  -4  12        3.05       -0.89     12.60 o 
   2  -4  12        1.27       29.07     20.59 o 
   3  -4  12       13.39       14.88     19.38 o 
   4  -4  12        5.53        0.35     19.21 o 
  -6  -3  12        4.34        1.90     21.46 o 
  -5  -3  12       31.64       41.36     19.38 o 
  -4  -3  12        0.48      -10.04     15.75 o 
  -3  -3  12       29.56       10.38     15.23 o 
  -2  -3  12        0.11        0.35     20.59 o 
  -1  -3  12        9.00       14.02     21.11 o 
   0  -3  12       12.54       15.06     15.57 o 
   1  -3  12        6.97        3.47     11.06 o 
   2  -3  12        0.02       -2.77     16.27 o 
   3  -3  12       12.81      -11.07     19.04 o 
  -6  -2  12       12.73        9.86     21.11 o 
  -5  -2  12        3.40       31.49     23.36 o 
  -4  -2  12       13.38        2.94     15.92 o 
  -3  -2  12        2.54       19.21     17.48 o 
  -2  -2  12        5.89       17.13     16.96 o 
  -1  -2  12      254.36      255.76     31.15 o 
   0  -2  12       18.51       25.61     21.98 o 
   1  -2  12       61.30       51.58     14.03 o 
   2  -2  12       55.98       50.67     14.28 o 
   3  -2  12       74.69       49.15     23.36 o 
  -5  -1  12        2.88        9.88     13.97 o 
  -4  -1  12        4.90        5.19     21.46 o 
  -3  -1  12        0.95       -1.21     16.44 o 
  -2  -1  12        8.43        8.83     22.32 o 
  -1  -1  12       50.55       38.07     23.53 o 
   0  -1  12       28.05       24.05     23.36 o 
   1  -1  12        4.98       11.25     22.84 o 
   2  -1  12       37.36       41.17     13.67 o 
  -5   0  12        1.15        8.58     11.97 o 
  -4   0  12       31.23       35.47     18.69 o 
  -3   0  12        3.62        1.21     21.28 o 
  -2   0  12       44.67       55.72     20.25 o 
  -1   0  12       26.23       27.17     18.52 o 
   0   0  12        9.41       20.94     18.69 o 
   1   0  12        0.85       17.65     24.23 o 
   2   0  12       17.54        3.47     13.32 o 
  -4   1  12        2.39        4.85     15.40 o 
  -3   1  12        7.01        5.19     16.44 o 
  -2   1  12       51.16       41.19     19.90 o 
  -1   1  12       12.90        4.15     23.71 o 
   0   1  12        0.20       10.56     24.75 o 
   1   1  12        3.38       23.53     25.09 o 
  -4   2  12       13.26       20.59     16.61 o 
  -3   2  12        0.12       -0.17     21.28 o 
  -2   2  12       42.00       39.63     24.23 o 
  -1   2  12       20.07       24.92     19.55 o 
   0   2  12       26.41       12.11     25.44 o 
  -1 -13  13       15.17       21.80     17.65 o 
   0 -13  13       10.99       30.80     26.82 o 
  -2 -12  13       32.45       15.75     16.61 o 
  -1 -12  13       14.19       29.76     18.69 o 
   0 -12  13        2.75       12.11     18.00 o 
   1 -12  13        0.39       15.92     22.50 o 
  -3 -11  13        0.92        1.56     15.06 o 
  -2 -11  13       34.05       43.27     15.22 o 
  -1 -11  13        0.26        3.11     16.79 o 
   0 -11  13       48.63       38.42     21.63 o 
   1 -11  13        1.49       -0.17     16.27 o 
   2 -11  13       15.45        2.60     22.67 o 
  -4 -10  13        0.71       13.50     23.02 o 
  -3 -10  13        0.05      -15.57     21.63 o 
  -2 -10  13       38.00       27.76     13.58 o 
  -1 -10  13        4.12       11.25     16.09 o 
   0 -10  13       37.22       29.76     21.11 o 
   1 -10  13        6.80        2.77     15.57 o 
   2 -10  13        0.26       -1.56     21.80 o 
   3 -10  13        3.07        5.19     18.52 o 
  -4  -9  13        3.07        1.90     18.17 o 
  -3  -9  13       12.33       23.88     22.67 o 
  -2  -9  13        1.48        6.92     15.40 o 
  -1  -9  13        7.41        3.60     12.39 o 
   1  -9  13       16.23       -0.52     20.77 o 
   2  -9  13        1.84      -12.81     20.77 o 
   3  -9  13        0.13        1.21     25.09 o 
  -5  -8  13       42.01       52.43     22.50 o 
  -4  -8  13       11.89       19.38     23.71 o 
  -3  -8  13      159.78      171.32     26.65 o 
  -2  -8  13        0.71      -12.98     19.55 o 
  -1  -8  13        7.91        9.30     13.26 o 
   0  -8  13      219.86      204.71     28.73 o 
   1  -8  13       51.20       38.42     21.28 o 
   2  -8  13        2.12      -12.98     21.28 o 
   3  -8  13        2.27        3.63     16.61 o 
  -5  -7  13       18.70       31.67     19.38 o 
  -4  -7  13       10.09       22.15     19.73 o 
  -3  -7  13        0.42       -5.19     16.61 o 
  -2  -7  13        0.06        0.35     21.28 o 
  -1  -7  13       48.21       51.05     22.67 o 
   0  -7  13       80.18       61.33     14.98 o 
   1  -7  13        0.03       -9.17     15.23 o 
   2  -7  13        0.88      -12.29     13.67 o 
   3  -7  13        6.09       -7.27     16.09 o 
  -5  -6  13       11.36       21.11     19.55 o 
  -4  -6  13       19.68       26.13     24.92 o 
  -3  -6  13        7.55      -14.02     22.15 o 
  -2  -6  13        0.53       -4.50     22.50 o 
  -1  -6  13        9.93       67.49     23.02 o 
   0  -6  13       30.60       24.18     13.31 o 
   1  -6  13        0.38        2.42     14.36 o 
   2  -6  13        2.98       -4.67     14.88 o 
   3  -6  13       19.56       -1.04     21.11 o 
  -5  -5  13        0.87      -11.42     16.79 o 
  -4  -5  13        0.04       -8.83     23.02 o 
  -3  -5  13        3.56        5.88     17.65 o 
  -2  -5  13        1.82        2.77     21.28 o 
  -1  -5  13        2.05      -18.69     18.34 o 
   0  -5  13       22.16       17.44     26.82 o 
   1  -5  13        2.81      -12.81     13.32 o 
   2  -5  13        2.27       -7.61     19.04 o 
   3  -5  13       19.31       23.71     22.32 o 
  -5  -4  13        0.13        7.44     22.50 o 
  -4  -4  13        4.25       30.28     25.78 o 
  -3  -4  13       25.11       30.46     18.69 o 
  -2  -4  13        2.05        0.17     15.23 o 
  -1  -4  13        9.90       20.07     16.96 o 
   0  -4  13        4.33       15.23     16.27 o 
   1  -4  13        3.52       20.59     18.52 o 
   2  -4  13        3.86        1.21     19.90 o 
   3  -4  13       12.30        5.19     15.57 o 
  -5  -3  13        3.41        9.17     22.84 o 
  -4  -3  13       11.63        4.50     16.61 o 
  -3  -3  13       69.40       73.37     19.73 o 
  -2  -3  13        2.23       -7.44     21.46 o 
  -1  -3  13       11.45       10.38     17.13 o 
   0  -3  13      117.11      133.25     23.19 o 
   1  -3  13        5.72       -6.40     20.42 o 
   2  -3  13       42.95       69.05     22.50 o 
  -5  -2  13        0.16        1.56     21.28 o 
  -4  -2  13       25.71       29.24     17.30 o 
  -3  -2  13        1.41       11.94     17.65 o 
  -2  -2  13       10.22        8.31     17.65 o 
  -1  -2  13       96.53       64.37     25.26 o 
   0  -2  13       44.57       31.49     18.17 o 
   1  -2  13       38.44       20.25     23.02 o 
   2  -2  13       11.01       25.26     19.90 o 
  -4  -1  13       13.58       17.30     21.80 o 
  -3  -1  13        6.29        8.65     16.61 o 
  -2  -1  13        1.64        7.09     23.02 o 
  -1  -1  13       27.28       33.57     19.38 o 
   0  -1  13       48.46       54.34     25.44 o 
   1  -1  13       20.76       19.04     18.52 o 
  -4   0  13        4.20        8.65     16.09 o 
  -3   0  13        0.02        5.02     17.30 o 
  -2   0  13        0.75       -5.54     16.79 o 
  -1   0  13        6.66      -12.46     16.44 o 
   0   0  13       33.35       44.99     26.30 o 
  -3   1  13        0.07       -6.23     15.06 o 
  -2   1  13       22.97       43.95     25.78 o 
  -1   1  13        0.50       10.21     24.05 o 
  -1 -12  14        1.32      -18.00     21.28 o 
   0 -12  14        0.37       -3.11     25.26 o 
  -2 -11  14        8.67       24.23     22.32 o 
  -1 -11  14        4.75       24.57     23.19 o 
   0 -11  14        0.49       15.23     29.24 o 
   1 -11  14       35.20       20.59     17.65 o 
  -3 -10  14       12.52       34.78     25.78 o 
  -2 -10  14        0.02       -0.87     16.09 o 
  -1 -10  14        7.32        7.27     23.36 o 
   0 -10  14        0.77       -2.60     19.55 o 
   1 -10  14        7.92       -6.23     20.94 o 
  -4  -9  14        3.66       -3.63     24.57 o 
  -3  -9  14        4.53       33.05     24.57 o 
  -2  -9  14       34.15       42.05     24.40 o 
   0  -9  14        1.27       -5.19     19.04 o 
   1  -9  14        2.24        0.17     20.42 o 
   2  -9  14        0.01      -13.32     20.42 o 
  -4  -8  14        7.49       25.78     20.07 o 
  -3  -8  14       23.56       19.21     19.55 o 
  -2  -8  14       11.66       -3.11     16.27 o 
  -1  -8  14        2.56       -9.34     20.07 o 
   0  -8  14       20.18       21.63     16.09 o 
   1  -8  14        0.03        7.61     15.57 o 
   2  -8  14        1.46       -1.73     16.61 o 
  -4  -7  14        1.35        6.58     19.21 o 
  -3  -7  14        1.64      -14.36     22.50 o 
  -2  -7  14        3.62       -8.13     17.13 o 
  -1  -7  14        7.92        8.31     22.67 o 
   1  -7  14        9.04       13.67     22.15 o 
   2  -7  14       20.62       15.23     21.11 o 
  -4  -6  14        0.03      -13.50     17.65 o 
  -3  -6  14       36.84       24.57     20.25 o 
  -2  -6  14        0.08       -6.06     16.96 o 
  -1  -6  14       30.11       28.38     21.98 o 
   0  -6  14       41.50       44.30     20.59 o 
   1  -6  14        6.10      -10.90     18.52 o 
   2  -6  14        1.44      -15.23     14.02 o 
  -4  -5  14        0.56      -10.38     18.00 o 
  -3  -5  14       38.35       35.30     20.59 o 
  -2  -5  14        5.44       22.32     18.00 o 
  -1  -5  14       30.26       21.46     16.79 o 
   0  -5  14       16.28       35.99     22.15 o 
   1  -5  14        6.43        2.77     13.84 o 
   2  -5  14        0.54      -16.96     19.04 o 
  -4  -4  14        5.20       -7.79     24.23 o 
  -3  -4  14       22.69       34.78     19.90 o 
  -2  -4  14       23.20       15.92     17.13 o 
  -1  -4  14       40.74       38.94     19.04 o 
   0  -4  14       20.03       23.02     23.02 o 
  -4  -3  14        0.01       12.29     23.19 o 
  -3  -3  14       44.58       38.59     18.86 o 
  -2  -3  14        0.07      -18.86     22.84 o 
  -1  -3  14       40.22       48.80     26.13 o 
   0  -3  14       17.25       23.02     23.36 o 
   1  -3  14        0.03       -4.85     21.46 o 
  -3  -2  14        5.07       18.00     18.52 o 
  -2  -2  14        0.39        3.46     17.82 o 
  -1  -2  14       14.12        6.40     17.82 o 
   0  -2  14       27.89       40.32     25.44 o 
  -2  -1  14        4.18       20.07     24.05 o 
  -1  -1  14       10.94       27.00     25.09 o 
   0 -10  15        9.81      -18.69     19.55 o 
  -2  -9  15       68.99       56.24     26.48 o 
  -3  -8  15        1.73       10.56     18.86 o 
  -2  -8  15       36.24       30.98     25.26 o 
  -1  -8  15        0.13       16.09     23.19 o 
  -3  -7  15        3.20       12.81     19.90 o 
  -2  -7  15        1.80        6.58     24.57 o 
  -1  -7  15        1.30       -3.29     22.67 o 
  -3  -6  15        5.69        3.81     18.86 o 
  -2  -6  15        0.01       -2.42     24.75 o 
  -1  -6  15        0.84       -2.08     21.46 o 
  -3  -5  15       14.80        8.13     19.90 o 
  -2  -5  15        3.09       19.21     23.88 o 
  -1  -5  15        0.32       -9.34     21.46 o 
   0  -5  15        5.07       22.32     22.84 o 
  -2  -4  15       58.41      101.06     23.53 o 
  -1  -4  15        0.82       -7.44     23.02 o 
                                                 
